# Supplementary material for: An engineered CRISPR-Cas12a variant and DNA-RNA hybrid guides enable robust and rapid COVID-19 testing
Source: Nat Commun. 2021 Mar 19;12:1739. doi: 10.1038/s41467-021-21996-6 (PMC7979722; doi:10.1038/s41467-021-21996-6)
Supplement: Supplementary file 5 — Supplementary Data 1 [file 41467_2021_21996_MOESM5_ESM.xlsx]

## Sheet: Updated 18 Dec 2020
No.	Name of assay	Enzyme	Based on collateral activity	Details of gRNAs	Isothermal Amplification	Asset requirement	Built-in human internal control	Time required	Analytical sensitivity	Clinical evaluation (purified RNA)	Clinical sensitivity (purified RNA)	Clinical evaluation (unpurified samples)	Clinical sensitivity (unpurified samples)	Affiliated company	Publication
1	DETECTR	LbCas12a	Yes	One normal gRNA targeting the N-gene and one normal gRNA targeting the E-gene (in separate reactions)	LAMP	2 heat blocks	No (separate reactions)	< 40min	10cp/ul (pure synthetic RNA)	Yes (N = 36 positives + 42 negatives)	Ct = 31.26 (36cp/ul based on CDC assay)	No	-	Mammoth (partnering with GSK)	PMID: 32300245
2	CARMEN/ SHERLOCK	LwCas13a	Yes	One normal gRNA targeting ORF1ab	RPA (see note a below)	Microfluidic chip or 1 heat block (quasi-one-pot)	No (none described)	< 50min	10cp/ul (pure synthetic RNA)	No	-	No	-	-	PMID: 32349121 & doi.org/10.1101/2020.02.26.967026
3	CASdetec	AapCas12b	Yes	One normal gRNA targeting ORF1ab	RPA (see note a below)	1 heat block (quasi-one-pot)	No (none described)	40-60min	5cp/ul (pure synthetic RNA) or 50cp/ul (crude pseudovirus)	No	-	No	-	-	PMID: 32435508
4	SHERLOCK	LwCas13a	Yes	One normal gRNA targeting the S-gene	RPA (see note a below)	1 heat block (quasi-one-pot)	No (none described)	55-70min	42cp/rxn (RNA extracted from virus produced in Vero cells)	Yes (N = 81 positives + 453 negatives)	Ct = 31 (240cp/rxn based on Seegene kit)	No	-	Sherlock (partnering with IDT)	PMID: 32848209
5	STOPCovid	AapCas12b	Yes	One normal gRNA targeting the N-gene	LAMP	1 heat block (one-pot)	Yes	45-80min	100cp/rxn (RNA extracted from virus-like particles and concentrated with magnetic beads)	Yes (N = 207 positives + 212 negatives)	Ct = 37 (1.5cp/ul based on CDC assay)	No	-	Sherlock (partnering with Binx)	PMID: 32937062
6	AIOD-CRISPR	LbCas12a	Yes	Two normal gRNAs, with both targeting the N-gene	RPA (see note a below)	1 heat block (one-pot)	No (none described)	< 40min	3cp/rxn (pure plasmid DNA and pure synthetic RNA)	Yes (N = 8 positives + 20 negatives)	No information on the Ct values	No	-	-	PMID: 32948757
7	CRISPR-COVID	LwCas13a	Yes	One normal gRNA targeting ORF1ab	RPA (see note a below)	1 heat block (quasi-one-pot)	No (none described)	< 40min	7.5cp/rxn (pure plasmid DNA)	Yes (N = 52 positives + 62 negatives)	Ct = 40 (1cp/ul based on Liferiver kit)	No	-	-	PMID: 32853291
8	ITP-CRISPR	LbCas12a	Yes	One normal gRNA targeting the N-gene and one normal gRNA targeting the E-gene (in separate reactions)	LAMP	Microfluidic chip (RT-LAMP is performed off-chip)	No (separate reactions)	35min	10cp/ul (viral RNA spiked into total human RNA)	Yes (N = 32 positives + 32 negatives)	Ct = 32.56 (> 10cp/ul based on WHO assay)	No	-		PMID: 33148808
9	CRISPR-FDS	LbCas12a	Yes	One normal gRNA targeting ORF1ab	RPA (see note a below)	1 heat block for sample lysis and custom-designed chip	No (none described)	15min	Presumably 1cp/ul (heat-inactivated virus spiked into healthy donor saliva) (no NTC presented in data)	No	-	Yes (N = 56 positives + 65 negatives)	> 10cp/ul (no information on Ct values)	-	PMID: 33310733
10	CRISPR-Cas13a	LbuCas13a	Yes	Three normal gRNAs, with two targeting the N-gene and one targeting the E-gene	-	1 heat block (one-pot by default)	No (none described)	< 30min	31cp/ul for plate reader, 200cp/ul for mobile phone-based device (SARS-CoV-2 genomic RNA) (see note b below)	Yes (N = 5 positives)	Ct = 22.13 (1E5 cp/ul based on CDC assay) (only samples with high viral loads tested)	No	-	-	PMID: 33306959
11	iSCAN	LbCas12a or AapCas12b	Yes	One normal gRNA targeting the N-gene or one normal gRNA targeting the E-gene (not used together)	LAMP	2 heat blocks for LbCas12a or 1 heat block for AapCas12b (quasi-one-pot)	No (none described)	40min for LbCas12a, 45min for AapCas12b	10cp/rxn (pure synthetic RNA) for both LbCas12a and AapCas12b	Yes (N = 26 positives + 5 negatives)	Ct = 34.3 (6.7cp/ul based on CDC assay) for both LbCas12a and AapCas12b	No	-	-	PMID: 32822689
12	CRISPR/Cas12a-NER	No information on which Cas12a	Yes	One normal gRNA targeting the E-gene	RPA (see note a below)	1 heat block (quasi-one-pot)	No (none described)	45min	10cp/rxn (pure synthetic RNA)	Yes (N = 16 positives + 15 negatives)	No information on the Ct values	No	-	-	PMID: 32373393
13	CRISPR-Cas12a	LbCas12a	Yes	One normal gRNA targeting ORF1ab or one normal gRNA targeting the N-gene (not used together)	RPA (see note a below)	1 heat block (quasi-one-pot)	No (none described)	< 50min	1cp/rxn (pure synthetic RNA), 1cp/rxn (pseudovirus spiked into clinically negative throat swab samples)	Yes (N = 11 positives + 11 negatives)	Ct = 35.27 (no information on copy number based on Yaneng Biotech kit)	No	-	-	PMID: 33320883
14	SHINE	LwCas13a	Yes	One normal gRNA targeting ORF1ab	RPA (see note a below)	1 heat block (one-pot)	No (none described)	50min	10cp/ul (synthetic RNA spiked in UTM), 5cp/ul (synthetic RNA spiked in saliva)	Yes (N = 6 positives + 4 negatives)	Ct = 25.989 (892cp/ul based on in-house assay)	Yes (N = 30 positives + 20 negatives)	Ct < 22.963 (> 33,130cp/ul based on in-house kit)	-	PMID: 33219225
15	CRISPR-ENHANCE	LbCas12a	Yes	One gRNA extended by 7nt (DNA) at its 3'-end targeting the N-gene	LAMP	2 heat blocks	No (none described)	20-30min for RT-LAMP + 5-20min for cleavage reaction	300cp/rxn for 3'-extended gRNA, 3cp/rxn for normal (unextended) gRNA	No	-	No	-	-	PMID: 32999292
16	CRISPR-Detection	LbCas12a	Yes	Some gRNA targeting ORF1ab (three different spacers were reported)	RPA (see note a below)	1 heat block (quasi-one-pot)	No (none described)	< 60min	10cp/ul (pure synthetic RNA)	No	-	No	-	CASPR	doi.org/10.1101/2020.02.29.971127
17	FELUDA	dFnCas9	No	One FAM-labelled gRNA targeting ORF1ab or one FAM-labelled gRNA targeting the N-gene (not used together)	RPA with biotinylated primers (see note a below)	1 heat block (quasi-one-pot)	No (separate reactions)	< 40min	No information	Yes (N = 1 positive)	No information on the Ct values. 2ng of starting RNA used (high viral load).	No	-	Tata Sons	doi.org/10.1101/2020.04.07.028167
18	CREST	LwCas13a	Yes	Two normal gRNAs, with both targeting the N-gene (unclear if they are in the same reaction or in separate reactions)	- (PCR is used)	Thermal cycler	No (separate reactions)	25-30mins for PCR + 30mins for cleavage reaction	10cp/ul (pure synthetic RNA)	Yes (N = 8 positives + 1,800 negatives)	Ct = 31 (286cp/ul based on CDC assay)	No	-	-	doi.org/10.1101/2020.04.20.052159 & doi.org/10.1101/2020.08.06.20169771
19	CONAN	EcoCas3	Yes	Two normal gRNAs, with both targeting the N-gene (in separate reactions)	LAMP	2 heat blocks	No (none described)	40-45min	100cp/rxn (RNA extracted from virus produced in Vero cells)	Yes (N = 10 positives + 15 negatives)	No information on the Ct values. 24cp/ul based on CDC assay. (Also see note c)	No	-	C4U	doi.org/10.1101/2020.06.02.20119875
20	SENSR	CasRx	Yes	One normal gRNA targeting the N-gene or one normal gRNA targeting the E-gene (not used together)	RPA (see note a below)	1 heat block (quasi-one-pot)	No (none described)	< 120mins	100cp/ul (pure synthetic RNA)	Yes (N = 21 positives + 21 negatives)	Ct < 20 (misses most of the positive samples when Ct > 20)	No	-	-	doi.org/10.1101/2020.10.14.20212795
21	CRISPR-Csm	TtCsm complex	No	One normal gRNA targeting the N-gene	LAMP	1 heat block (quasi-one-pot)	No (none described)	< 60min	> 1E7cp/rxn without isothermal amplification (pure synthetic RNA)	Yes (N = 16 positives + 8 negatives)	Ct = 29.9 (1000cp/ul based on CDC assay)	No	-	-	doi.org/10.1101/2020.10.14.20212670
22	RADICA	LbCas12a	Yes	One normal gRNA targeting the N-gene	RPA (see note a below)	Digital chip (one-pot)	No (none described)	60min	0.897cp/ul (pure plasmid DNA), 61cp/ul (pure synthetic RNA)	No	-	No	-	-	doi.org/10.1101/2020.11.03.20223602
23	VaNGuard	enAsCas12a	Yes	Two DNA-RNA hybrid gRNAs, with both targeting the S-gene	LAMP	1 heat block (quasi-one-pot)	Yes	30min (without human internal control), 35min (with human internal control)	20cp/rxn or 0.8cp/ul (pure synthetic RNA)	Yes (N = 51 positives + 36 negatives)	Ct = 33.32 (50cp/rxn or 2cp/ul based on Fortitude kit)	Yes (N = 21 positives + 21 negatives)	Ct = 28.98 (1000cp/rxn or 40cp/ul based on Fortitude kit)	-	This study
	Cautionary notes:
a	There are supply chain issues with RPA. We ordered an RPA kit from the main supplier (TwistDx) early in the pandemic but only received the kit several months later.
b	In this work, the authors did not use actual fluorescence measurements, but instead they utilized change in fluorescence over time (i.e. the first derivative or the slope). The difference in slope between the claimed sensitivity and no-template control is < 10AU/min. So over 30 minutes, the difference in actual fluorescence is < 300AU. This increase in fluorescence is small and is in fact compara…
c	The CONAN assay gives one false positive result (out of 15 negative samples tested).
