# Supplementary material for: An engineered CRISPR-Cas12a variant and DNA-RNA hybrid guides enable robust and rapid COVID-19 testing
Source: Nat Commun. 2021 Mar 19;12:1739. doi: 10.1038/s41467-021-21996-6 (PMC7979722; doi:10.1038/s41467-021-21996-6)
Supplement: Supplementary file 6 — Supplementary Data 2 [file 41467_2021_21996_MOESM6_ESM.zip]

Archive with 19 entries (19 files):
- N1-TTTCAAAGATCAAGTCATTTTGCT_sensitivity_miss.txt
- NMam-TTTGCCCCCAGCGCTTCAGCGTTC_sensitivity_miss.txt
- O1-TTTGTGCACCACTCACTGTCTTTT_sensitivity_miss.txt
- O2-TTTACAACCATCTGTAGGTCCCAA_sensitivity_miss.txt
- S1-TTTACTTGCTTTACATAGAAGTTA_sensitivity_miss.txt
- S10-TCAACCTAGGACTTTTCTATTAAA_sensitivity_miss.txt
- S11-GTGCACTTGACCCTCTCTCAGAAA_sensitivity_miss.txt
- S12-ACTTGACCCTCTCTCAGAAACAAA_sensitivity_miss.txt
- S13-TCAGAAACAAAGTGTACGTTGAAA_sensitivity_miss.txt
- S14-CGTTGAAATCCTTCACTGTAGAAA_sensitivity_miss.txt
- S15-TTTAGTGCGTGATCTCCCTCAGGG_sensitivity_miss.txt
- S2-TTTGACTCCTGGTGATTCTTCTTC_sensitivity_miss.txt
- S3-TTTAGAGTCCAACCAACAGAATCT_sensitivity_miss.txt
- S4-TTTCAAACTTTACTTGCTTTACAT_sensitivity_miss.txt
- S5-TTTACATAGAAGTTATTTGACTCC_sensitivity_miss.txt
- S6-GTATTAACATCACTAGGTTTCAAA_sensitivity_miss.txt
- S7-TTTGCCAATAGGTATTAACATCAC_sensitivity_miss.txt
- S8-TTTAGAACCATTGGTAGATTTGCC_sensitivity_miss.txt
- S9-TTTCGGCTTTAGAACCATTGGTAG_sensitivity_miss.txt
