# Supplementary material for: An engineered CRISPR-Cas12a variant and DNA-RNA hybrid guides enable robust and rapid COVID-19 testing
Source: Nat Commun. 2021 Mar 19;12:1739. doi: 10.1038/s41467-021-21996-6 (PMC7979722; doi:10.1038/s41467-021-21996-6)
Supplement: Supplementary file 6 — Supplementary Data 2 [file 41467_2021_21996_MOESM6_ESM.zip › N1-TTTCAAAGATCAAGTCATTTTGCT_sensitivity_miss.txt]

hCoV-19/Wales/PHWC-293EA/2020|EPI_ISL_445516|2020-04-02	95.83%	1	0
fwd      1 TTTCAAAGATCAAGTCATTTTGCT     24
           |||X||||||||||||||||||||
hit  29301 TTTTAAAGATCAAGTCATTTTGCT  29324
hCoV-19/USA/WI-UW-184/2020|EPI_ISL_428280|2020-03-22	95.83%	1	0
fwd      1 TTTCAAAGATCAAGTCATTTTGCT     24
           |||||||X||||||||||||||||
hit  29254 TTTCAAATATCAAGTCATTTTGCT  29277
hCoV-19/USA/WA-UW-1880/2020|EPI_ISL_424311|2020-03-24	95.83%	1	0
fwd      1 TTTCAAAGATCAAGTCATTTTGCT     24
           |||X||||||||||||||||||||
hit  29302 TTTTAAAGATCAAGTCATTTTGCT  29325
hCoV-19/USA/WA-S1068/2020|EPI_ISL_463558|2020-04-29	95.83%	1	0
fwd      1 TTTCAAAGATCAAGTCATTTTGCT     24
           |||||||X||||||||||||||||
hit  29308 TTTCAAATATCAAGTCATTTTGCT  29331
hCoV-19/USA/NY-PV09186/2020|EPI_ISL_422543|2020-03-20	95.83%	1	0
fwd      1 TTTCAAAGATCAAGTCATTTTGCT     24
           X|||||||||||||||||||||||
hit  29253 CTTCAAAGATCAAGTCATTTTGCT  29276
hCoV-19/USA/CA-SR0448/2020|EPI_ISL_467972|2020-04-18	95.83%	1	0
fwd      1 TTTCAAAGATCAAGTCATTTTGCT     24
           |||||||X||||||||||||||||
hit  29308 TTTCAAACATCAAGTCATTTTGCT  29331
hCoV-19/USA/CA-SR0230/2020|EPI_ISL_437573|2020-04-24	95.83%	1	0
fwd      1 TTTCAAAGATCAAGTCATTTTGCT     24
           ||||||||||||||X|||||||||
hit  29308 TTTCAAAGATCAAGCCATTTTGCT  29331
hCoV-19/South_Africa/KRISP-0139/2020|EPI_ISL_467491|2020-05-16	95.83%	1	0
fwd      1 TTTCAAAGATCAAGTCATTTTGCT     24
           |||||||X||||||||||||||||
hit  29308 TTTCAAACATCAAGTCATTTTGCT  29331
hCoV-19/South_Africa/KRISP-0138/2020|EPI_ISL_467490|2020-05-14	95.83%	1	0
fwd      1 TTTCAAAGATCAAGTCATTTTGCT     24
           |||||||||X||||||||||||||
hit  29308 TTTCAAAGACCAAGTCATTTTGCT  29331
hCoV-19/Scotland/GCVR-17135B/2020|EPI_ISL_459567|2020-03-25	95.83%	1	0
fwd      1 TTTCAAAGATCAAGTCATTTTGCT     24
           |||X||||||||||||||||||||
hit  29254 TTTTAAAGATCAAGTCATTTTGCT  29277
hCoV-19/Scotland/EDB501/2020|EPI_ISL_426008|2020-03-31	95.83%	1	0
fwd      1 TTTCAAAGATCAAGTCATTTTGCT     24
           |||||||||||||X||||||||||
hit  29308 TTTCAAAGATCAATTCATTTTGCT  29331
hCoV-19/Scotland/EDB2597/2020|EPI_ISL_439236|2020-04-24	95.83%	1	0
fwd      1 TTTCAAAGATCAAGTCATTTTGCT     24
           |||X||||||||||||||||||||
hit  29308 TTTTAAAGATCAAGTCATTTTGCT  29331
hCoV-19/Scotland/EDB2287/2020|EPI_ISL_439179|2020-04-21	95.83%	1	0
fwd      1 TTTCAAAGATCAAGTCATTTTGCT     24
           |||X||||||||||||||||||||
hit  29308 TTTTAAAGATCAAGTCATTTTGCT  29331
hCoV-19/Scotland/EDB153/2020|EPI_ISL_433074|2020-03-24	95.83%	1	0
fwd      1 TTTCAAAGATCAAGTCATTTTGCT     24
           |||X||||||||||||||||||||
hit  29308 TTTTAAAGATCAAGTCATTTTGCT  29331
hCoV-19/Scotland/EDB142/2020|EPI_ISL_425912|2020-03-23	95.83%	1	0
fwd      1 TTTCAAAGATCAAGTCATTTTGCT     24
           |||X||||||||||||||||||||
hit  29308 TTTTAAAGATCAAGTCATTTTGCT  29331
hCoV-19/Scotland/CVR874/2020|EPI_ISL_433356|2020-03-27	95.83%	1	0
fwd      1 TTTCAAAGATCAAGTCATTTTGCT     24
           |||||X||||||||||||||||||
hit  29254 TTTCAGAGATCAAGTCATTTTGCT  29277
hCoV-19/Scotland/CVR3104/2020|EPI_ISL_461677|2020-04-24	95.83%	1	0
fwd      1 TTTCAAAGATCAAGTCATTTTGCT     24
           |||||||X||||||||||||||||
hit  29254 TTTCAAATATCAAGTCATTTTGCT  29277
hCoV-19/Scotland/CVR1993/2020|EPI_ISL_433271|2020-04-09	95.83%	1	0
fwd      1 TTTCAAAGATCAAGTCATTTTGCT     24
           |||X||||||||||||||||||||
hit  29308 TTTTAAAGATCAAGTCATTTTGCT  29331
hCoV-19/Scotland/CVR1429/2020|EPI_ISL_433581|2020-04-02	95.83%	1	0
fwd      1 TTTCAAAGATCAAGTCATTTTGCT     24
           |||||||X||||||||||||||||
hit  29251 TTTCAAATATCAAGTCATTTTGCT  29274
hCoV-19/Russia/StPetersburg-RII7501S/2020|EPI_ISL_450254|2020-04-20	95.83%	1	0
fwd      1 TTTCAAAGATCAAGTCATTTTGCT     24
           |||||||X||||||||||||||||
hit  29308 TTTCAAACATCAAGTCATTTTGCT  29331
hCoV-19/Portugal/PT0550/2020|EPI_ISL_454273|2020-05-05	95.83%	1	0
fwd      1 TTTCAAAGATCAAGTCATTTTGCT     24
           |||X||||||||||||||||||||
hit  29230 TTTTAAAGATCAAGTCATTTTGCT  29253
hCoV-19/Portugal/PT0378/2020|EPI_ISL_454094|2020-03-20	95.83%	1	0
fwd      1 TTTCAAAGATCAAGTCATTTTGCT     24
           |||||||X||||||||||||||||
hit  29268 TTTCAAAAATCAAGTCATTTTGCT  29291
hCoV-19/Japan/DP0027/2020|EPI_ISL_416566|2020-02-15	95.83%	1	0
fwd      1 TTTCAAAGATCAAGTCATTTTGCT     24
           ||||||||||||||||X|||||||
hit  29275 TTTCAAAGATCAAGTCGTTTTGCT  29298
hCoV-19/Italy/VR_20COV33-126/2020|EPI_ISL_452189|2020-04-01	95.83%	1	0
fwd      1 TTTCAAAGATCAAGTCATTTTGCT     24
           |||X||||||||||||||||||||
hit  29261 TTTTAAAGATCAAGTCATTTTGCT  29284
hCoV-19/Italy/VR_20COV31-19/2020|EPI_ISL_452188|2020-03-31	95.83%	1	0
fwd      1 TTTCAAAGATCAAGTCATTTTGCT     24
           |||X||||||||||||||||||||
hit  29307 TTTTAAAGATCAAGTCATTTTGCT  29330
hCoV-19/Indonesia/JKT-EIJK04/2020|EPI_ISL_437192|2020-04-01	95.83%	1	0
fwd      1 TTTCAAAGATCAAGTCATTTTGCT     24
           ||||||X|||||||||||||||||
hit  29308 TTTCAATGATCAAGTCATTTTGCT  29331
hCoV-19/India/ILSCV27412/2020|EPI_ISL_463091|2020-05-21	95.83%	1	0
fwd      1 TTTCAAAGATCAAGTCATTTTGCT     24
           ||||||||||||||||X|||||||
hit  29308 TTTCAAAGATCAAGTCGTTTTGCT  29331
hCoV-19/India/ILSCV12743/2020|EPI_ISL_463014|2020-05-09	95.83%	1	0
fwd      1 TTTCAAAGATCAAGTCATTTTGCT     24
           |||||||X||||||||||||||||
hit  29308 TTTCAAACATCAAGTCATTTTGCT  29331
hCoV-19/India/ILSCV12742/2020|EPI_ISL_463013|2020-05-09	95.83%	1	0
fwd      1 TTTCAAAGATCAAGTCATTTTGCT     24
           |||||||X||||||||||||||||
hit  29308 TTTCAAACATCAAGTCATTTTGCT  29331
hCoV-19/India/GBRC107/2020|EPI_ISL_451152|2020-05-09	95.83%	1	0
fwd      1 TTTCAAAGATCAAGTCATTTTGCT     24
           |||||||X||||||||||||||||
hit  29308 TTTCAAATATCAAGTCATTTTGCT  29331
hCoV-19/Iceland/94/2020|EPI_ISL_417732|2020-03-10	95.83%	1	0
fwd      1 TTTCAAAGATCAAGTCATTTTGCT     24
           |||||||||||||X||||||||||
hit  29308 TTTCAAAGATCAATTCATTTTGCT  29331
hCoV-19/Germany/BAV-MVP0106/2020|EPI_ISL_437296|2020-04-13	95.83%	1	0
fwd      1 TTTCAAAGATCAAGTCATTTTGCT     24
           |||X||||||||||||||||||||
hit  29308 TTTTAAAGATCAAGTCATTTTGCT  29331
hCoV-19/Germany/BAV-MVP0028/2020|EPI_ISL_437227|2020-04-13	95.83%	1	0
fwd      1 TTTCAAAGATCAAGTCATTTTGCT     24
           |||X||||||||||||||||||||
hit  29308 TTTTAAAGATCAAGTCATTTTGCT  29331
hCoV-19/England/SHEF-D10CC/2020|EPI_ISL_442486|2020-03-24	95.83%	1	0
fwd      1 TTTCAAAGATCAAGTCATTTTGCT     24
           |||||||X||||||||||||||||
hit  29305 TTTCAAATATCAAGTCATTTTGCT  29328
hCoV-19/England/SHEF-C930A/2020|EPI_ISL_457634|2020-04-24	95.83%	1	0
fwd      1 TTTCAAAGATCAAGTCATTTTGCT     24
           |||X||||||||||||||||||||
hit  29308 TTTTAAAGATCAAGTCATTTTGCT  29331
hCoV-19/England/NOTT-111672/2020|EPI_ISL_461904|2020-05-19	95.83%	1	0
fwd      1 TTTCAAAGATCAAGTCATTTTGCT     24
           |||X||||||||||||||||||||
hit  29308 TTTTAAAGATCAAGTCATTTTGCT  29331
hCoV-19/England/NORW-E8F10/2020|EPI_ISL_453564|2020-04-26	95.83%	1	0
fwd      1 TTTCAAAGATCAAGTCATTTTGCT     24
           |||||||||X||||||||||||||
hit  29278 TTTCAAAGACCAAGTCATTTTGCT  29301
hCoV-19/England/LOND-D41C6/2020|EPI_ISL_444098|2020-04-06	95.83%	1	0
fwd      1 TTTCAAAGATCAAGTCATTTTGCT     24
           |||||||X||||||||||||||||
hit  29308 TTTCAAACATCAAGTCATTTTGCT  29331
hCoV-19/England/LIVE-9EB51/2020|EPI_ISL_453371|2020-04-05	95.83%	1	0
fwd      1 TTTCAAAGATCAAGTCATTTTGCT     24
           |||||||X||||||||||||||||
hit  29279 TTTCAAACATCAAGTCATTTTGCT  29302
hCoV-19/England/CAMB-847F0/2020|EPI_ISL_440524|2020-03-04	95.83%	1	0
fwd      1 TTTCAAAGATCAAGTCATTTTGCT     24
           |||||||X||||||||||||||||
hit  29251 TTTCAAATATCAAGTCATTTTGCT  29274
hCoV-19/England/CAMB-80D89/2020|EPI_ISL_442877|2020-04-10	95.83%	1	0
fwd      1 TTTCAAAGATCAAGTCATTTTGCT     24
           |||X||||||||||||||||||||
hit  29254 TTTTAAAGATCAAGTCATTTTGCT  29277
hCoV-19/England/CAMB-1B1225/2020|EPI_ISL_459200|2020-05-07	95.83%	1	0
fwd      1 TTTCAAAGATCAAGTCATTTTGCT     24
           |||||||||||||||||X||||||
hit  29254 TTTCAAAGATCAAGTCACTTTGCT  29277
hCoV-19/England/CAMB-1AFF6F/2020|EPI_ISL_459196|2020-05-04	95.83%	1	0
fwd      1 TTTCAAAGATCAAGTCATTTTGCT     24
           |||||||||||||||||X||||||
hit  29254 TTTCAAAGATCAAGTCACTTTGCT  29277
hCoV-19/England/BRIS-124B8C/2020|EPI_ISL_443709|2020-03-24	95.83%	1	0
fwd      1 TTTCAAAGATCAAGTCATTTTGCT     24
           |||X||||||||||||||||||||
hit  29254 TTTTAAAGATCAAGTCATTTTGCT  29277
hCoV-19/England/BIRM-5E874/2020|EPI_ISL_444308|2020-03-23	95.83%	1	1
fwd      1 TTTCAAAGATCAAGTCATTTTGCT     24
           ||||||||||||||||||X|||||
hit  29308 TTTCAAAGATCAAGTCATGTTGCT  29331
hCoV-19/England/20132000304/2020|EPI_ISL_423701|2020-03-23	95.83%	1	0
fwd      1 TTTCAAAGATCAAGTCATTTTGCT     24
           |||||||X||||||||||||||||
hit  29308 TTTCAAACATCAAGTCATTTTGCT  29331
hCoV-19/England/20132000204/2020|EPI_ISL_423700|2020-03-23	95.83%	1	0
fwd      1 TTTCAAAGATCAAGTCATTTTGCT     24
           |||||||X||||||||||||||||
hit  29308 TTTCAAACATCAAGTCATTTTGCT  29331
hCoV-19/England/20108006704/2020|EPI_ISL_464454|2020-03-03	95.83%	1	0
fwd      1 TTTCAAAGATCAAGTCATTTTGCT     24
           |||||||X||||||||||||||||
hit  29305 TTTCAAATATCAAGTCATTTTGCT  29328
hCoV-19/England/20108006603/2020|EPI_ISL_417253|2020-03-03	95.83%	1	0
fwd      1 TTTCAAAGATCAAGTCATTTTGCT     24
           |||||||X||||||||||||||||
hit  29306 TTTCAAATATCAAGTCATTTTGCT  29329
hCoV-19/Egypt/CUNCI-HGC012/2020|EPI_ISL_468051|2020-05-02	95.83%	1	0
fwd      1 TTTCAAAGATCAAGTCATTTTGCT     24
           |||||||||X||||||||||||||
hit  29248 TTTCAAAGACCAAGTCATTTTGCT  29271
hCoV-19/Constanta/ChVir7248/2020|EPI_ISL_467781|2020-04-28	95.83%	1	0
fwd      1 TTTCAAAGATCAAGTCATTTTGCT     24
           |||X||||||||||||||||||||
hit  29295 TTTTAAAGATCAAGTCATTTTGCT  29318
hCoV-19/Canada/BC_25416870/2020|EPI_ISL_463224|2020-03	95.83%	1	0
fwd      1 TTTCAAAGATCAAGTCATTTTGCT     24
           |||X||||||||||||||||||||
hit  29308 TTTTAAAGATCAAGTCATTTTGCT  29331
hCoV-19/Canada/BC_25367465/2020|EPI_ISL_463220|2020-02	95.83%	1	0
fwd      1 TTTCAAAGATCAAGTCATTTTGCT     24
           |||X||||||||||||||||||||
hit  29308 TTTTAAAGATCAAGTCATTTTGCT  29331
hCoV-19/Belgium/ULG-10175/2020|EPI_ISL_455963|2020-5-8	95.83%	1	0
fwd      1 TTTCAAAGATCAAGTCATTTTGCT     24
           |||X||||||||||||||||||||
hit  29308 TTTTAAAGATCAAGTCATTTTGCT  29331
hCoV-19/Austria/CeMM0076/2020|EPI_ISL_437944|2020-03-17	95.83%	1	0
fwd      1 TTTCAAAGATCAAGTCATTTTGCT     24
           |||||||X||||||||||||||||
hit  29308 TTTCAAATATCAAGTCATTTTGCT  29331
hCoV-19/Australia/NSW241/2020|EPI_ISL_451507|2020-03-25	95.83%	1	0
fwd      1 TTTCAAAGATCAAGTCATTTTGCT     24
           |||||||X||||||||||||||||
hit  29042 TTTCAAATATCAAGTCATTTTGCT  29065
hCoV-19/Australia/NSW118/2020|EPI_ISL_427693|2020-03-22	95.83%	1	0
fwd      1 TTTCAAAGATCAAGTCATTTTGCT     24
           |||||||X||||||||||||||||
hit  29044 TTTCAAATATCAAGTCATTTTGCT  29067

--> 45994 of 46051 covered (99.88%)
--> 57 of 46051 missed (0.12%) with at least 1 mismatch (57 fwd)
--> 1 of 46051 missed (0.00%) with at least 1 mismatch in 3' region (1 fwd)
--> 0 of 46051 missed (0.00%) with at least 2 mismatches in 3' region (0 fwd)
