# Supplementary material for: An engineered CRISPR-Cas12a variant and DNA-RNA hybrid guides enable robust and rapid COVID-19 testing
Source: Nat Commun. 2021 Mar 19;12:1739. doi: 10.1038/s41467-021-21996-6 (PMC7979722; doi:10.1038/s41467-021-21996-6)
Supplement: Supplementary file 6 — Supplementary Data 2 [file 41467_2021_21996_MOESM6_ESM.zip › NMam-TTTGCCCCCAGCGCTTCAGCGTTC_sensitivity_miss.txt]

hCoV-19/Wales/PHWC-3457D/2020|EPI_ISL_446941|2020-04-15	95.83%	1	0
fwd      1 TTTGCCCCCAGCGCTTCAGCGTTC     24
           ||||||||X|||||||||||||||
hit  29179 TTTGCCCCTAGCGCTTCAGCGTTC  29202
hCoV-19/Wales/PHWC-3455F/2020|EPI_ISL_446939|2020-04-19	95.83%	1	0
fwd      1 TTTGCCCCCAGCGCTTCAGCGTTC     24
           ||||||||X|||||||||||||||
hit  29183 TTTGCCCCTAGCGCTTCAGCGTTC  29206
hCoV-19/Wales/PHWC-34522/2020|EPI_ISL_446936|2020-04-16	95.83%	1	0
fwd      1 TTTGCCCCCAGCGCTTCAGCGTTC     24
           ||||||||X|||||||||||||||
hit  29153 TTTGCCCCTAGCGCTTCAGCGTTC  29176
hCoV-19/Wales/PHWC-34407/2020|EPI_ISL_446918|2020-04-16	95.83%	1	0
fwd      1 TTTGCCCCCAGCGCTTCAGCGTTC     24
           ||||||||X|||||||||||||||
hit  29154 TTTGCCCCTAGCGCTTCAGCGTTC  29177
hCoV-19/Wales/PHWC-34285/2020|EPI_ISL_446894|2020-04-14	95.83%	1	0
fwd      1 TTTGCCCCCAGCGCTTCAGCGTTC     24
           ||||||||X|||||||||||||||
hit  29192 TTTGCCCCTAGCGCTTCAGCGTTC  29215
hCoV-19/Wales/PHWC-34179/2020|EPI_ISL_446879|2020-04-17	95.83%	1	0
fwd      1 TTTGCCCCCAGCGCTTCAGCGTTC     24
           ||||||||X|||||||||||||||
hit  29176 TTTGCCCCTAGCGCTTCAGCGTTC  29199
hCoV-19/Wales/PHWC-33D85/2020|EPI_ISL_446819|2020-04-15	95.83%	1	0
fwd      1 TTTGCCCCCAGCGCTTCAGCGTTC     24
           |||||X||||||||||||||||||
hit  29154 TTTGCTCCCAGCGCTTCAGCGTTC  29177
hCoV-19/Wales/PHWC-33C5B/2020|EPI_ISL_446806|2020-04-16	95.83%	1	0
fwd      1 TTTGCCCCCAGCGCTTCAGCGTTC     24
           ||||||||X|||||||||||||||
hit  29156 TTTGCCCCTAGCGCTTCAGCGTTC  29179
hCoV-19/Wales/PHWC-33BA9/2020|EPI_ISL_446797|2020-04-21	95.83%	1	0
fwd      1 TTTGCCCCCAGCGCTTCAGCGTTC     24
           ||||||||X|||||||||||||||
hit  29154 TTTGCCCCTAGCGCTTCAGCGTTC  29177
hCoV-19/Wales/PHWC-33927/2020|EPI_ISL_446767|2020-04-16	95.83%	1	1
fwd      1 TTTGCCCCCAGCGCTTCAGCGTTC     24
           ||||||||||||||||||||X|||
hit  29182 TTTGCCCCCAGCGCTTCAGCTTTC  29205
hCoV-19/Wales/PHWC-338FD/2020|EPI_ISL_446764|2020-04-16	95.83%	1	0
fwd      1 TTTGCCCCCAGCGCTTCAGCGTTC     24
           ||||||||X|||||||||||||||
hit  29167 TTTGCCCCTAGCGCTTCAGCGTTC  29190
hCoV-19/Wales/PHWC-32F17/2020|EPI_ISL_446709|2020-04-14	95.83%	1	0
fwd      1 TTTGCCCCCAGCGCTTCAGCGTTC     24
           ||||||||X|||||||||||||||
hit  29190 TTTGCCCCTAGCGCTTCAGCGTTC  29213
hCoV-19/Wales/PHWC-32E92/2020|EPI_ISL_446701|2020-04-14	95.83%	1	0
fwd      1 TTTGCCCCCAGCGCTTCAGCGTTC     24
           ||||||||X|||||||||||||||
hit  29190 TTTGCCCCTAGCGCTTCAGCGTTC  29213
hCoV-19/Wales/PHWC-32C2F/2020|EPI_ISL_446667|2020-04-15	95.83%	1	0
fwd      1 TTTGCCCCCAGCGCTTCAGCGTTC     24
           ||||||||X|||||||||||||||
hit  29159 TTTGCCCCTAGCGCTTCAGCGTTC  29182
hCoV-19/Wales/PHWC-323EE/2020|EPI_ISL_446643|2020-04-12	95.83%	1	0
fwd      1 TTTGCCCCCAGCGCTTCAGCGTTC     24
           ||||||||X|||||||||||||||
hit  29178 TTTGCCCCTAGCGCTTCAGCGTTC  29201
hCoV-19/Wales/PHWC-3218A/2020|EPI_ISL_446612|2020-04-14	95.83%	1	0
fwd      1 TTTGCCCCCAGCGCTTCAGCGTTC     24
           ||||||||X|||||||||||||||
hit  29145 TTTGCCCCTAGCGCTTCAGCGTTC  29168
hCoV-19/Wales/PHWC-32111/2020|EPI_ISL_446607|2020-04-14	95.83%	1	0
fwd      1 TTTGCCCCCAGCGCTTCAGCGTTC     24
           ||||||||X|||||||||||||||
hit  29151 TTTGCCCCTAGCGCTTCAGCGTTC  29174
hCoV-19/Wales/PHWC-31E57/2020|EPI_ISL_446576|2020-04-07	95.83%	1	0
fwd      1 TTTGCCCCCAGCGCTTCAGCGTTC     24
           ||||||||X|||||||||||||||
hit  29181 TTTGCCCCTAGCGCTTCAGCGTTC  29204
hCoV-19/Wales/PHWC-31E48/2020|EPI_ISL_446575|2020-04-07	95.83%	1	0
fwd      1 TTTGCCCCCAGCGCTTCAGCGTTC     24
           ||||||||X|||||||||||||||
hit  29155 TTTGCCCCTAGCGCTTCAGCGTTC  29178
hCoV-19/Wales/PHWC-31DD2/2020|EPI_ISL_446569|2020-04-12	95.83%	1	0
fwd      1 TTTGCCCCCAGCGCTTCAGCGTTC     24
           ||||||||X|||||||||||||||
hit  29145 TTTGCCCCTAGCGCTTCAGCGTTC  29168
hCoV-19/Wales/PHWC-31D96/2020|EPI_ISL_446565|2020-04-12	95.83%	1	0
fwd      1 TTTGCCCCCAGCGCTTCAGCGTTC     24
           ||||||||X|||||||||||||||
hit  29169 TTTGCCCCTAGCGCTTCAGCGTTC  29192
hCoV-19/Wales/PHWC-31992/2020|EPI_ISL_446511|2020-04-10	95.83%	1	0
fwd      1 TTTGCCCCCAGCGCTTCAGCGTTC     24
           ||||||||X|||||||||||||||
hit  29157 TTTGCCCCTAGCGCTTCAGCGTTC  29180
hCoV-19/Wales/PHWC-31947/2020|EPI_ISL_446507|2020-04-10	95.83%	1	0
fwd      1 TTTGCCCCCAGCGCTTCAGCGTTC     24
           ||||||||X|||||||||||||||
hit  29154 TTTGCCCCTAGCGCTTCAGCGTTC  29177
hCoV-19/Wales/PHWC-314FB/2020|EPI_ISL_446455|2020-04-12	95.83%	1	0
fwd      1 TTTGCCCCCAGCGCTTCAGCGTTC     24
           ||||||||X|||||||||||||||
hit  29192 TTTGCCCCTAGCGCTTCAGCGTTC  29215
hCoV-19/Wales/PHWC-311B8/2020|EPI_ISL_446416|2020-04-10	95.83%	1	0
fwd      1 TTTGCCCCCAGCGCTTCAGCGTTC     24
           ||||||||X|||||||||||||||
hit  29180 TTTGCCCCTAGCGCTTCAGCGTTC  29203
hCoV-19/Wales/PHWC-3116D/2020|EPI_ISL_446411|2020-04-12	95.83%	1	0
fwd      1 TTTGCCCCCAGCGCTTCAGCGTTC     24
           ||||||||X|||||||||||||||
hit  29188 TTTGCCCCTAGCGCTTCAGCGTTC  29211
hCoV-19/Wales/PHWC-3114F/2020|EPI_ISL_446409|2020-04-12	95.83%	1	0
fwd      1 TTTGCCCCCAGCGCTTCAGCGTTC     24
           ||||||||X|||||||||||||||
hit  29154 TTTGCCCCTAGCGCTTCAGCGTTC  29177
hCoV-19/Wales/PHWC-307B7/2020|EPI_ISL_446279|2020-04-08	95.83%	1	0
fwd      1 TTTGCCCCCAGCGCTTCAGCGTTC     24
           ||||||||X|||||||||||||||
hit  29188 TTTGCCCCTAGCGCTTCAGCGTTC  29211
hCoV-19/Wales/PHWC-2F047/2020|EPI_ISL_446191|2020-04-06	95.83%	1	0
fwd      1 TTTGCCCCCAGCGCTTCAGCGTTC     24
           ||||||||X|||||||||||||||
hit  29159 TTTGCCCCTAGCGCTTCAGCGTTC  29182
hCoV-19/Wales/PHWC-2EEC6/2020|EPI_ISL_446170|2020-04-06	95.83%	1	0
fwd      1 TTTGCCCCCAGCGCTTCAGCGTTC     24
           ||||||||X|||||||||||||||
hit  29145 TTTGCCCCTAGCGCTTCAGCGTTC  29168
hCoV-19/Wales/PHWC-2E048/2020|EPI_ISL_446050|2020-04-10	95.83%	1	0
fwd      1 TTTGCCCCCAGCGCTTCAGCGTTC     24
           ||||||||X|||||||||||||||
hit  29179 TTTGCCCCTAGCGCTTCAGCGTTC  29202
hCoV-19/Wales/PHWC-2D6FC/2020|EPI_ISL_446015|2020-04-04	95.83%	1	0
fwd      1 TTTGCCCCCAGCGCTTCAGCGTTC     24
           ||||||||X|||||||||||||||
hit  29145 TTTGCCCCTAGCGCTTCAGCGTTC  29168
hCoV-19/Wales/PHWC-2D6ED/2020|EPI_ISL_446014|2020-04-04	95.83%	1	0
fwd      1 TTTGCCCCCAGCGCTTCAGCGTTC     24
           ||||||||X|||||||||||||||
hit  29191 TTTGCCCCTAGCGCTTCAGCGTTC  29214
hCoV-19/Wales/PHWC-2D5E0/2020|EPI_ISL_446002|2020-04-04	95.83%	1	0
fwd      1 TTTGCCCCCAGCGCTTCAGCGTTC     24
           ||||||||X|||||||||||||||
hit  29154 TTTGCCCCTAGCGCTTCAGCGTTC  29177
hCoV-19/Wales/PHWC-2C815/2020|EPI_ISL_445916|2020-04-01	95.83%	1	0
fwd      1 TTTGCCCCCAGCGCTTCAGCGTTC     24
           ||||||||X|||||||||||||||
hit  29183 TTTGCCCCTAGCGCTTCAGCGTTC  29206
hCoV-19/Wales/PHWC-2C684/2020|EPI_ISL_445892|2020-03-31	95.83%	1	0
fwd      1 TTTGCCCCCAGCGCTTCAGCGTTC     24
           ||||||||X|||||||||||||||
hit  29192 TTTGCCCCTAGCGCTTCAGCGTTC  29215
hCoV-19/Wales/PHWC-2C666/2020|EPI_ISL_445890|2020-03-31	95.83%	1	0
fwd      1 TTTGCCCCCAGCGCTTCAGCGTTC     24
           ||||||||X|||||||||||||||
hit  29154 TTTGCCCCTAGCGCTTCAGCGTTC  29177
hCoV-19/Wales/PHWC-2C657/2020|EPI_ISL_445889|2020-03-31	95.83%	1	0
fwd      1 TTTGCCCCCAGCGCTTCAGCGTTC     24
           ||||||||X|||||||||||||||
hit  29154 TTTGCCCCTAGCGCTTCAGCGTTC  29177
hCoV-19/Wales/PHWC-2C639/2020|EPI_ISL_445887|2020-03-31	95.83%	1	0
fwd      1 TTTGCCCCCAGCGCTTCAGCGTTC     24
           ||||||||X|||||||||||||||
hit  29191 TTTGCCCCTAGCGCTTCAGCGTTC  29214
hCoV-19/Wales/PHWC-2B649/2020|EPI_ISL_445739|2020-04-13	95.83%	1	0
fwd      1 TTTGCCCCCAGCGCTTCAGCGTTC     24
           ||||||||X|||||||||||||||
hit  29188 TTTGCCCCTAGCGCTTCAGCGTTC  29211
hCoV-19/Wales/PHWC-2B175/2020|EPI_ISL_431904|2020-04-07	95.83%	1	0
fwd      1 TTTGCCCCCAGCGCTTCAGCGTTC     24
           ||||||||X|||||||||||||||
hit  29184 TTTGCCCCTAGCGCTTCAGCGTTC  29207
hCoV-19/Wales/PHWC-2AFE5/2020|EPI_ISL_432071|2020-04-07	95.83%	1	0
fwd      1 TTTGCCCCCAGCGCTTCAGCGTTC     24
           ||||||||X|||||||||||||||
hit  29150 TTTGCCCCTAGCGCTTCAGCGTTC  29173
hCoV-19/Wales/PHWC-2AF4F/2020|EPI_ISL_431997|2020-04-07	95.83%	1	0
fwd      1 TTTGCCCCCAGCGCTTCAGCGTTC     24
           ||||||||X|||||||||||||||
hit  29154 TTTGCCCCTAGCGCTTCAGCGTTC  29177
hCoV-19/Wales/PHWC-2A7DE/2020|EPI_ISL_445619|2020-04-07	95.83%	1	0
fwd      1 TTTGCCCCCAGCGCTTCAGCGTTC     24
           ||||||||X|||||||||||||||
hit  29192 TTTGCCCCTAGCGCTTCAGCGTTC  29215
hCoV-19/Wales/PHWC-2A325/2020|EPI_ISL_445554|2020-04-06	95.83%	1	0
fwd      1 TTTGCCCCCAGCGCTTCAGCGTTC     24
           ||||||||X|||||||||||||||
hit  29167 TTTGCCCCTAGCGCTTCAGCGTTC  29190
hCoV-19/Wales/PHWC-2A316/2020|EPI_ISL_445553|2020-04-06	95.83%	1	0
fwd      1 TTTGCCCCCAGCGCTTCAGCGTTC     24
           ||||||||X|||||||||||||||
hit  29192 TTTGCCCCTAGCGCTTCAGCGTTC  29215
hCoV-19/Wales/PHWC-2A2FB/2020|EPI_ISL_445552|2020-04-07	95.83%	1	0
fwd      1 TTTGCCCCCAGCGCTTCAGCGTTC     24
           ||||||||X|||||||||||||||
hit  29190 TTTGCCCCTAGCGCTTCAGCGTTC  29213
hCoV-19/Wales/PHWC-2A2A0/2020|EPI_ISL_445547|2020-04-06	95.83%	1	0
fwd      1 TTTGCCCCCAGCGCTTCAGCGTTC     24
           ||||||||X|||||||||||||||
hit  29179 TTTGCCCCTAGCGCTTCAGCGTTC  29202
hCoV-19/Wales/PHWC-2A255/2020|EPI_ISL_445542|2020-04-06	95.83%	1	0
fwd      1 TTTGCCCCCAGCGCTTCAGCGTTC     24
           ||||||||X|||||||||||||||
hit  29159 TTTGCCCCTAGCGCTTCAGCGTTC  29182
hCoV-19/Wales/PHWC-291A4/2020|EPI_ISL_445492|2020-04-03	95.83%	1	0
fwd      1 TTTGCCCCCAGCGCTTCAGCGTTC     24
           ||||||||X|||||||||||||||
hit  29186 TTTGCCCCTAGCGCTTCAGCGTTC  29209
hCoV-19/Wales/PHWC-28B89/2020|EPI_ISL_445410|2020-04-03	95.83%	1	0
fwd      1 TTTGCCCCCAGCGCTTCAGCGTTC     24
           ||||||||X|||||||||||||||
hit  29191 TTTGCCCCTAGCGCTTCAGCGTTC  29214
hCoV-19/Wales/PHWC-286D3/2020|EPI_ISL_432355|2020-04-01	95.83%	1	0
fwd      1 TTTGCCCCCAGCGCTTCAGCGTTC     24
           ||||||||X|||||||||||||||
hit  29179 TTTGCCCCTAGCGCTTCAGCGTTC  29202
hCoV-19/Wales/PHWC-27D2A/2020|EPI_ISL_432236|2020-04-01	95.83%	1	0
fwd      1 TTTGCCCCCAGCGCTTCAGCGTTC     24
           ||||||||X|||||||||||||||
hit  29191 TTTGCCCCTAGCGCTTCAGCGTTC  29214
hCoV-19/Wales/PHWC-27A32/2020|EPI_ISL_432217|2020-04-01	95.83%	1	0
fwd      1 TTTGCCCCCAGCGCTTCAGCGTTC     24
           ||||||||X|||||||||||||||
hit  29188 TTTGCCCCTAGCGCTTCAGCGTTC  29211
hCoV-19/Wales/PHWC-277A4/2020|EPI_ISL_432288|2020-03-31	95.83%	1	0
fwd      1 TTTGCCCCCAGCGCTTCAGCGTTC     24
           ||||||||X|||||||||||||||
hit  29183 TTTGCCCCTAGCGCTTCAGCGTTC  29206
hCoV-19/Wales/PHWC-272FE/2020|EPI_ISL_432235|2020-03-30	95.83%	1	0
fwd      1 TTTGCCCCCAGCGCTTCAGCGTTC     24
           ||||||||X|||||||||||||||
hit  29192 TTTGCCCCTAGCGCTTCAGCGTTC  29215
hCoV-19/Wales/PHWC-272D0/2020|EPI_ISL_432034|2020-03-30	95.83%	1	0
fwd      1 TTTGCCCCCAGCGCTTCAGCGTTC     24
           ||||||||X|||||||||||||||
hit  29154 TTTGCCCCTAGCGCTTCAGCGTTC  29177
hCoV-19/Wales/PHWC-272C1/2020|EPI_ISL_431967|2020-03-30	95.83%	1	0
fwd      1 TTTGCCCCCAGCGCTTCAGCGTTC     24
           ||||||||X|||||||||||||||
hit  29188 TTTGCCCCTAGCGCTTCAGCGTTC  29211
hCoV-19/Wales/PHWC-26E28/2020|EPI_ISL_422159|2020-03-29	95.83%	1	0
fwd      1 TTTGCCCCCAGCGCTTCAGCGTTC     24
           ||||||||X|||||||||||||||
hit  29190 TTTGCCCCTAGCGCTTCAGCGTTC  29213
hCoV-19/Wales/PHWC-266E4/2020|EPI_ISL_422256|2020-03-27	95.83%	1	0
fwd      1 TTTGCCCCCAGCGCTTCAGCGTTC     24
           ||||||||X|||||||||||||||
hit  29171 TTTGCCCCTAGCGCTTCAGCGTTC  29194
hCoV-19/Wales/PHWC-2623B/2020|EPI_ISL_422305|2020-03-27	95.83%	1	0
fwd      1 TTTGCCCCCAGCGCTTCAGCGTTC     24
           ||||||||X|||||||||||||||
hit  29154 TTTGCCCCTAGCGCTTCAGCGTTC  29177
hCoV-19/Wales/PHWC-25C10/2020|EPI_ISL_422154|2020-03-25	95.83%	1	0
fwd      1 TTTGCCCCCAGCGCTTCAGCGTTC     24
           ||||||||X|||||||||||||||
hit  29188 TTTGCCCCTAGCGCTTCAGCGTTC  29211
hCoV-19/Wales/PHWC-255AC/2020|EPI_ISL_421008|2020-03-23	95.83%	1	0
fwd      1 TTTGCCCCCAGCGCTTCAGCGTTC     24
           ||||||||X|||||||||||||||
hit  29192 TTTGCCCCTAGCGCTTCAGCGTTC  29215
hCoV-19/Wales/PHWC-252D2/2020|EPI_ISL_432424|2020-03-22	95.83%	1	0
fwd      1 TTTGCCCCCAGCGCTTCAGCGTTC     24
           ||||||||X|||||||||||||||
hit  29161 TTTGCCCCTAGCGCTTCAGCGTTC  29184
hCoV-19/Uruguay/UY-NYUMC850/2020|EPI_ISL_457946|2020-03-17	95.83%	1	0
fwd      1 TTTGCCCCCAGCGCTTCAGCGTTC     24
           ||||||||||X|||||||||||||
hit  28992 TTTGCCCCCAACGCTTCAGCGTTC  29015
hCoV-19/Uruguay/UY-NYUMC849/2020|EPI_ISL_457945|2020-03-17	95.83%	1	0
fwd      1 TTTGCCCCCAGCGCTTCAGCGTTC     24
           ||||||||||X|||||||||||||
hit  28992 TTTGCCCCCAACGCTTCAGCGTTC  29015
hCoV-19/USA/WI-UW-337/2020|EPI_ISL_436631|2020-03-26	95.83%	1	0
fwd      1 TTTGCCCCCAGCGCTTCAGCGTTC     24
           ||||||||||||||X|||||||||
hit  29138 TTTGCCCCCAGCGCCTCAGCGTTC  29161
hCoV-19/USA/WA-UW-2008/2020|EPI_ISL_424341|2020-03-24	95.83%	1	0
fwd      1 TTTGCCCCCAGCGCTTCAGCGTTC     24
           ||X|||||||||||||||||||||
hit  29063 TTCGCCCCCAGCGCTTCAGCGTTC  29086
hCoV-19/USA/WA-S946/2020|EPI_ISL_463436|2020-04-27	95.83%	1	0
fwd      1 TTTGCCCCCAGCGCTTCAGCGTTC     24
           ||X|||||||||||||||||||||
hit  29192 TTCGCCCCCAGCGCTTCAGCGTTC  29215
hCoV-19/USA/WA-S408/2020|EPI_ISL_434168|2020-03-30	95.83%	1	0
fwd      1 TTTGCCCCCAGCGCTTCAGCGTTC     24
           ||X|||||||||||||||||||||
hit  29192 TTCGCCCCCAGCGCTTCAGCGTTC  29215
hCoV-19/USA/WA-S398/2020|EPI_ISL_434158|2020-03-30	95.83%	1	0
fwd      1 TTTGCCCCCAGCGCTTCAGCGTTC     24
           ||X|||||||||||||||||||||
hit  29192 TTCGCCCCCAGCGCTTCAGCGTTC  29215
hCoV-19/USA/NY-NYUMC781/2020|EPI_ISL_456018|2020-03-27	95.83%	1	1
fwd      1 TTTGCCCCCAGCGCTTCAGCGTTC     24
           |||||||||||||||||||||||X
hit  29192 TTTGCCCCCAGCGCTTCAGCGTTT  29215
hCoV-19/USA/LA-EVTL077/2020|EPI_ISL_451238|2020-05-08	95.83%	1	0
fwd      1 TTTGCCCCCAGCGCTTCAGCGTTC     24
           |||||||||||X||||||||||||
hit  29192 TTTGCCCCCAGTGCTTCAGCGTTC  29215
hCoV-19/USA/LA-EVTL076/2020|EPI_ISL_451237|2020-05-08	95.83%	1	0
fwd      1 TTTGCCCCCAGCGCTTCAGCGTTC     24
           |||||||||||X||||||||||||
hit  29192 TTTGCCCCCAGTGCTTCAGCGTTC  29215
hCoV-19/USA/LA-EVTL048/2020|EPI_ISL_451209|2020-05-01	95.83%	1	0
fwd      1 TTTGCCCCCAGCGCTTCAGCGTTC     24
           |||||||||||X||||||||||||
hit  29192 TTTGCCCCCAGTGCTTCAGCGTTC  29215
hCoV-19/USA/LA-EVTL031/2020|EPI_ISL_435569|2020-04-24	95.83%	1	0
fwd      1 TTTGCCCCCAGCGCTTCAGCGTTC     24
           |||||||||||X||||||||||||
hit  29192 TTTGCCCCCAGTGCTTCAGCGTTC  29215
hCoV-19/USA/LA-EVTL028/2020|EPI_ISL_435566|2020-04-24	95.83%	1	0
fwd      1 TTTGCCCCCAGCGCTTCAGCGTTC     24
           |||||||||||X||||||||||||
hit  29192 TTTGCCCCCAGTGCTTCAGCGTTC  29215
hCoV-19/USA/LA-EVTL022/2020|EPI_ISL_435560|2020-04-24	95.83%	1	0
fwd      1 TTTGCCCCCAGCGCTTCAGCGTTC     24
           |||||||||||X||||||||||||
hit  29192 TTTGCCCCCAGTGCTTCAGCGTTC  29215
hCoV-19/USA/LA-EVTL017/2020|EPI_ISL_435555|2020-04-24	95.83%	1	0
fwd      1 TTTGCCCCCAGCGCTTCAGCGTTC     24
           |||||||||||X||||||||||||
hit  29192 TTTGCCCCCAGTGCTTCAGCGTTC  29215
hCoV-19/USA/CT-UW-5773/2020|EPI_ISL_430927|2020-04-04	95.83%	1	0
fwd      1 TTTGCCCCCAGCGCTTCAGCGTTC     24
           |||||||X||||||||||||||||
hit  29162 TTTGCCCTCAGCGCTTCAGCGTTC  29185
hCoV-19/USA/CA-SCCPHD-UC161/2020|EPI_ISL_435640|2020-03-12	95.83%	1	0
fwd      1 TTTGCCCCCAGCGCTTCAGCGTTC     24
           ||||||||X|||||||||||||||
hit  29192 TTTGCCCCTAGCGCTTCAGCGTTC  29215
hCoV-19/USA/CA-SCCPHD-UC152/2020|EPI_ISL_435631|2020-03-11	95.83%	1	0
fwd      1 TTTGCCCCCAGCGCTTCAGCGTTC     24
           ||||||||X|||||||||||||||
hit  29192 TTTGCCCCTAGCGCTTCAGCGTTC  29215
hCoV-19/USA/CA-SCCPHD-UC140/2020|EPI_ISL_435619|2020-03-10	95.83%	1	0
fwd      1 TTTGCCCCCAGCGCTTCAGCGTTC     24
           ||||||||X|||||||||||||||
hit  29192 TTTGCCCCTAGCGCTTCAGCGTTC  29215
hCoV-19/Thailand/Bangkok-CONI-0096/2020|EPI_ISL_458025|2020-03-31	95.83%	1	0
fwd      1 TTTGCCCCCAGCGCTTCAGCGTTC     24
           |||||||||||||||||X||||||
hit  29156 TTTGCCCCCAGCGCTTCGGCGTTC  29179
hCoV-19/Taiwan/TSGH-37/2020|EPI_ISL_457733|2020-02-08	95.83%	1	0
fwd      1 TTTGCCCCCAGCGCTTCAGCGTTC     24
           |||||||X||||||||||||||||
hit  29192 TTTGCCCTCAGCGCTTCAGCGTTC  29215
hCoV-19/Spain/COV002750/2020|EPI_ISL_467282|2020-04-13	95.83%	1	0
fwd      1 TTTGCCCCCAGCGCTTCAGCGTTC     24
           ||||||||||||X|||||||||||
hit  29192 TTTGCCCCCAGCTCTTCAGCGTTC  29215
hCoV-19/Spain/COV002730/2020|EPI_ISL_467272|2020-04-13	95.83%	1	0
fwd      1 TTTGCCCCCAGCGCTTCAGCGTTC     24
           ||||||||||||X|||||||||||
hit  29192 TTTGCCCCCAGCTCTTCAGCGTTC  29215
hCoV-19/Spain/COV002729/2020|EPI_ISL_467296|2020-04-13	95.83%	1	0
fwd      1 TTTGCCCCCAGCGCTTCAGCGTTC     24
           ||||||||||||X|||||||||||
hit  29192 TTTGCCCCCAGCTCTTCAGCGTTC  29215
hCoV-19/Spain/COV002068/2020|EPI_ISL_452366|2020-04-08	95.83%	1	0
fwd      1 TTTGCCCCCAGCGCTTCAGCGTTC     24
           ||||||||||||||X|||||||||
hit  29192 TTTGCCCCCAGCGCCTCAGCGTTC  29215
hCoV-19/Spain/COV001930/2020|EPI_ISL_452444|2020-03-09	95.83%	1	0
fwd      1 TTTGCCCCCAGCGCTTCAGCGTTC     24
           ||X|||||||||||||||||||||
hit  29192 TTCGCCCCCAGCGCTTCAGCGTTC  29215
hCoV-19/Scotland/CVR2742/2020|EPI_ISL_448190|2020-04-18	95.83%	1	0
fwd      1 TTTGCCCCCAGCGCTTCAGCGTTC     24
           ||||||||||||||X|||||||||
hit  29135 TTTGCCCCCAGCGCGTCAGCGTTC  29158
hCoV-19/Russia/Chelyabinsk-85311/2020|EPI_ISL_428924|2020-03-28	95.83%	1	0
fwd      1 TTTGCCCCCAGCGCTTCAGCGTTC     24
           ||||||||X|||||||||||||||
hit  29192 TTTGCCCCTAGCGCTTCAGCGTTC  29215
hCoV-19/Romania/284168/2020|EPI_ISL_455472|2020-05-13	95.83%	1	0
fwd      1 TTTGCCCCCAGCGCTTCAGCGTTC     24
           ||||||||X|||||||||||||||
hit  29192 TTTGCCCCTAGCGCTTCAGCGTTC  29215
hCoV-19/Romania/283584/2020|EPI_ISL_455469|2020-05-12	95.83%	1	0
fwd      1 TTTGCCCCCAGCGCTTCAGCGTTC     24
           ||||||||X|||||||||||||||
hit  29192 TTTGCCCCTAGCGCTTCAGCGTTC  29215
hCoV-19/Portugal/PT0549/2020|EPI_ISL_455627|2020-04-03	95.83%	1	0
fwd      1 TTTGCCCCCAGCGCTTCAGCGTTC     24
           ||||||||X|||||||||||||||
hit  29148 TTTGCCCCTAGCGCTTCAGCGTTC  29171
hCoV-19/Portugal/PT0529/2020|EPI_ISL_454253|2020-04-06	95.83%	1	0
fwd      1 TTTGCCCCCAGCGCTTCAGCGTTC     24
           |||||||||||||X||||||||||
hit  29152 TTTGCCCCCAGCGTTTCAGCGTTC  29175
hCoV-19/Portugal/PT0391a/2020|EPI_ISL_454110|2020-04-14	95.83%	1	0
fwd      1 TTTGCCCCCAGCGCTTCAGCGTTC     24
           ||||||||X|||||||||||||||
hit  29148 TTTGCCCCTAGCGCTTCAGCGTTC  29171
hCoV-19/Portugal/PT0369/2020|EPI_ISL_454085|2020-03-19	95.83%	1	0
fwd      1 TTTGCCCCCAGCGCTTCAGCGTTC     24
           |||||X||||||||||||||||||
hit  29152 TTTGCTCCCAGCGCTTCAGCGTTC  29175
hCoV-19/Portugal/PT0253/2020|EPI_ISL_453967|2020-04-03	95.83%	1	0
fwd      1 TTTGCCCCCAGCGCTTCAGCGTTC     24
           |||||||||||||X||||||||||
hit  29152 TTTGCCCCCAGCGTTTCAGCGTTC  29175
hCoV-19/Portugal/PT0202/2020|EPI_ISL_455626|2020-03-29	95.83%	1	0
fwd      1 TTTGCCCCCAGCGCTTCAGCGTTC     24
           ||||||||X|||||||||||||||
hit  29038 TTTGCCCCTAGCGCTTCAGCGTTC  29061
hCoV-19/Portugal/PT0201/2020|EPI_ISL_455625|2020-03-29	95.83%	1	0
fwd      1 TTTGCCCCCAGCGCTTCAGCGTTC     24
           ||||||||X|||||||||||||||
hit  28958 TTTGCCCCTAGCGCTTCAGCGTTC  28981
hCoV-19/Netherlands/ZuidHolland_111/2020|EPI_ISL_455300|2020-04-07	95.83%	1	0
fwd      1 TTTGCCCCCAGCGCTTCAGCGTTC     24
           ||||||||X|||||||||||||||
hit  29138 TTTGCCCCTAGCGCTTCAGCGTTC  29161
hCoV-19/Mexico/CDMX-InDRE_09/2020|EPI_ISL_455432|2020-03-11	95.83%	1	0
fwd      1 TTTGCCCCCAGCGCTTCAGCGTTC     24
           ||||||||X|||||||||||||||
hit  29156 TTTGCCCCTAGCGCTTCAGCGTTC  29179
hCoV-19/Luxembourg/LNS9865959/2020|EPI_ISL_445056|2020-04-22	95.83%	1	0
fwd      1 TTTGCCCCCAGCGCTTCAGCGTTC     24
           ||||||||||X|||||||||||||
hit  29192 TTTGCCCCCATCGCTTCAGCGTTC  29215
hCoV-19/India/S30/2020|EPI_ISL_455659|2020-05-01	95.83%	1	0
fwd      1 TTTGCCCCCAGCGCTTCAGCGTTC     24
           |||||X||||||||||||||||||
hit  29192 TTTGCTCCCAGCGCTTCAGCGTTC  29215
hCoV-19/India/S25/2020|EPI_ISL_455655|2020-04-30	95.83%	1	0
fwd      1 TTTGCCCCCAGCGCTTCAGCGTTC     24
           |||||X||||||||||||||||||
hit  29192 TTTGCTCCCAGCGCTTCAGCGTTC  29215
hCoV-19/Iceland/30/2020|EPI_ISL_417773|2020-03-03	95.83%	1	0
fwd      1 TTTGCCCCCAGCGCTTCAGCGTTC     24
           |||X||||||||||||||||||||
hit  29192 TTTTCCCCCAGCGCTTCAGCGTTC  29215
hCoV-19/Guangdong/20SF254/2020|EPI_ISL_428457|2020-01-23	95.83%	1	1
fwd      1 TTTGCCCCCAGCGCTTCAGCGTTC     24
           ||||||||||||||||||||X|||
hit  29192 TTTGCCCCCAGCGCTTCAGCCTTC  29215
hCoV-19/England/NORW-EB4D2/2020|EPI_ISL_457437|2020-05-01	95.83%	1	0
fwd      1 TTTGCCCCCAGCGCTTCAGCGTTC     24
           ||||||||X|||||||||||||||
hit  29155 TTTGCCCCTAGCGCTTCAGCGTTC  29178
hCoV-19/England/LIVE-9E580/2020|EPI_ISL_453309|2020-04-04	95.83%	1	0
fwd      1 TTTGCCCCCAGCGCTTCAGCGTTC     24
           ||||||||X|||||||||||||||
hit  29162 TTTGCCCCTAGCGCTTCAGCGTTC  29185
hCoV-19/England/LIVE-9BDC7/2020|EPI_ISL_440919|2020-04-19	95.83%	1	0
fwd      1 TTTGCCCCCAGCGCTTCAGCGTTC     24
           |||||||||||||||||X||||||
hit  29192 TTTGCCCCCAGCGCTTCTGCGTTC  29215
hCoV-19/England/LIVE-9ABEC/2020|EPI_ISL_449388|2020-04-01	95.83%	1	0
fwd      1 TTTGCCCCCAGCGCTTCAGCGTTC     24
           |||||||||||||||||X||||||
hit  29190 TTTGCCCCCAGCGCTTCTGCGTTC  29213
hCoV-19/England/EXET-135D46/2020|EPI_ISL_457161|2020-04-03	95.83%	1	0
fwd      1 TTTGCCCCCAGCGCTTCAGCGTTC     24
           |||X||||||||||||||||||||
hit  29192 TTTTCCCCCAGCGCTTCAGCGTTC  29215
hCoV-19/England/CAMB-83409/2020|EPI_ISL_443512|2020-04-14	95.83%	1	0
fwd      1 TTTGCCCCCAGCGCTTCAGCGTTC     24
           ||||||||X|||||||||||||||
hit  29138 TTTGCCCCTAGCGCTTCAGCGTTC  29161
hCoV-19/England/CAMB-825AD/2020|EPI_ISL_443558|2020-04-13	95.83%	1	0
fwd      1 TTTGCCCCCAGCGCTTCAGCGTTC     24
           ||||||||X|||||||||||||||
hit  29138 TTTGCCCCTAGCGCTTCAGCGTTC  29161
hCoV-19/England/CAMB-7C97D/2020|EPI_ISL_442192|2020-04-04	95.83%	1	0
fwd      1 TTTGCCCCCAGCGCTTCAGCGTTC     24
           ||||||||X|||||||||||||||
hit  29138 TTTGCCCCTAGCGCTTCAGCGTTC  29161
hCoV-19/England/CAMB-7C087/2020|EPI_ISL_433987|2020-04-12	95.83%	1	0
fwd      1 TTTGCCCCCAGCGCTTCAGCGTTC     24
           ||||||||X|||||||||||||||
hit  29192 TTTGCCCCTAGCGCTTCAGCGTTC  29215
hCoV-19/England/CAMB-77A8E/2020|EPI_ISL_438249|2020-03-31	95.83%	1	0
fwd      1 TTTGCCCCCAGCGCTTCAGCGTTC     24
           ||||||||X|||||||||||||||
hit  29137 TTTGCCCCTAGCGCTTCAGCGTTC  29160
hCoV-19/England/CAMB-1AE531/2020|EPI_ISL_459460|2020-04-28	95.83%	1	0
fwd      1 TTTGCCCCCAGCGCTTCAGCGTTC     24
           ||||||||X|||||||||||||||
hit  29138 TTTGCCCCTAGCGCTTCAGCGTTC  29161
hCoV-19/England/CAMB-1AA2C5/2020|EPI_ISL_443414|2020-04-17	95.83%	1	0
fwd      1 TTTGCCCCCAGCGCTTCAGCGTTC     24
           ||||||||X|||||||||||||||
hit  29138 TTTGCCCCTAGCGCTTCAGCGTTC  29161
hCoV-19/England/BRIS-1230E8/2020|EPI_ISL_442662|2020-04-05	95.83%	1	0
fwd      1 TTTGCCCCCAGCGCTTCAGCGTTC     24
           |||X||||||||||||||||||||
hit  29138 TTTTCCCCCAGCGCTTCAGCGTTC  29161
hCoV-19/England/BIRM-5F4F7/2020|EPI_ISL_461510|2020	95.83%	1	0
fwd      1 TTTGCCCCCAGCGCTTCAGCGTTC     24
           ||||||||X|||||||||||||||
hit  29183 TTTGCCCCTAGCGCTTCAGCGTTC  29206
hCoV-19/England/20169001104/2020|EPI_ISL_465166|2020-04-16	95.83%	1	0
fwd      1 TTTGCCCCCAGCGCTTCAGCGTTC     24
           ||||X|||||||||||||||||||
hit  29192 TTTGTCCCCAGCGCTTCAGCGTTC  29215
hCoV-19/Denmark/ALAB-SSI595/2020|EPI_ISL_429590|2020-03-28	95.83%	1	0
fwd      1 TTTGCCCCCAGCGCTTCAGCGTTC     24
           ||||||||X|||||||||||||||
hit  29192 TTTGCCCCTAGCGCTTCAGCGTTC  29215
hCoV-19/Denmark/ALAB-SSI414A/2020|EPI_ISL_429512|2020-03-23	95.83%	1	0
fwd      1 TTTGCCCCCAGCGCTTCAGCGTTC     24
           ||||||||X|||||||||||||||
hit  29192 TTTGCCCCTAGCGCTTCAGCGTTC  29215
hCoV-19/Denmark/ALAB-SSI413A/2020|EPI_ISL_429510|2020-03-23	95.83%	1	0
fwd      1 TTTGCCCCCAGCGCTTCAGCGTTC     24
           ||||||||X|||||||||||||||
hit  29192 TTTGCCCCTAGCGCTTCAGCGTTC  29215
hCoV-19/Denmark/ALAB-SSI-844/2020|EPI_ISL_444936|2020-03-28	95.83%	1	0
fwd      1 TTTGCCCCCAGCGCTTCAGCGTTC     24
           ||||||||X|||||||||||||||
hit  29192 TTTGCCCCTAGCGCTTCAGCGTTC  29215
hCoV-19/Denmark/ALAB-SSI-834/2020|EPI_ISL_437677|2020-03-28	95.83%	1	0
fwd      1 TTTGCCCCCAGCGCTTCAGCGTTC     24
           ||||||||X|||||||||||||||
hit  29192 TTTGCCCCTAGCGCTTCAGCGTTC  29215
hCoV-19/Denmark/ALAB-SSI-766/2020|EPI_ISL_452102|2020-03-19	95.83%	1	0
fwd      1 TTTGCCCCCAGCGCTTCAGCGTTC     24
           ||||||||X|||||||||||||||
hit  29192 TTTGCCCCTAGCGCTTCAGCGTTC  29215
hCoV-19/Denmark/ALAB-SSI-751/2020|EPI_ISL_444888|2020-03-19	95.83%	1	0
fwd      1 TTTGCCCCCAGCGCTTCAGCGTTC     24
           ||||||||X|||||||||||||||
hit  29192 TTTGCCCCTAGCGCTTCAGCGTTC  29215
hCoV-19/Denmark/ALAB-SSI-1100/2020|EPI_ISL_437634|2020-04-01	95.83%	1	0
fwd      1 TTTGCCCCCAGCGCTTCAGCGTTC     24
           ||||||||X|||||||||||||||
hit  29192 TTTGCCCCTAGCGCTTCAGCGTTC  29215
hCoV-19/Denmark/ALAB-HH89/2020|EPI_ISL_429329|2020-03-15	95.83%	1	0
fwd      1 TTTGCCCCCAGCGCTTCAGCGTTC     24
           ||||||||X|||||||||||||||
hit  29192 TTTGCCCCTAGCGCTTCAGCGTTC  29215
hCoV-19/Colombia/GUR-0094/2020|EPI_ISL_447736|2020-03-26	95.83%	1	1
fwd      1 TTTGCCCCCAGCGCTTCAGCGTTC     24
           ||||||||||||||||||||X|||
hit  29137 TTTGCCCCCAGCGCTTCAGCTTTC  29160
hCoV-19/Chongqing/YC01/2020|EPI_ISL_408478|2020-01-21	95.83%	1	0
fwd      1 TTTGCCCCCAGCGCTTCAGCGTTC     24
           ||||||||X|||||||||||||||
hit  29192 TTTGCCCCTAGCGCTTCAGCGTTC  29215
hCoV-19/Canada/BC_01210684/2020|EPI_ISL_466703|2020-04	95.83%	1	1
fwd      1 TTTGCCCCCAGCGCTTCAGCGTTC     24
           ||||||||||||||||||||X|||
hit  29192 TTTGCCCCCAGCGCTTCAGCATTC  29215
hCoV-19/Australia/VIC968/2020|EPI_ISL_430651|2020-03-27	95.83%	1	1
fwd      1 TTTGCCCCCAGCGCTTCAGCGTTC     24
           ||||||||||||||||||||X|||
hit  29192 TTTGCCCCCAGCGCTTCAGCTTTC  29215
hCoV-19/Australia/VIC966/2020|EPI_ISL_430653|2020-03-27	95.83%	1	1
fwd      1 TTTGCCCCCAGCGCTTCAGCGTTC     24
           ||||||||||||||||||||X|||
hit  29192 TTTGCCCCCAGCGCTTCAGCTTTC  29215
hCoV-19/Australia/VIC601/2020|EPI_ISL_426857|2020-03-26	95.83%	1	1
fwd      1 TTTGCCCCCAGCGCTTCAGCGTTC     24
           |||||||||||||||||||X||||
hit  29191 TTTGCCCCCAGCGCTTCAGTGTTC  29214
hCoV-19/Australia/VIC344/2020|EPI_ISL_426653|2020-03-20	95.83%	1	1
fwd      1 TTTGCCCCCAGCGCTTCAGCGTTC     24
           ||||||||||||||||||||X|||
hit  29154 TTTGCCCCCAGCGCTTCAGCTTTC  29177
hCoV-19/Australia/VIC342/2020|EPI_ISL_426651|2020-03-20	95.83%	1	1
fwd      1 TTTGCCCCCAGCGCTTCAGCGTTC     24
           ||||||||||||||||||||X|||
hit  29188 TTTGCCCCCAGCGCTTCAGCTTTC  29211
hCoV-19/Australia/VIC326/2020|EPI_ISL_420017|2020-03-24	95.83%	1	1
fwd      1 TTTGCCCCCAGCGCTTCAGCGTTC     24
           ||||||||||||||||||||X|||
hit  29191 TTTGCCCCCAGCGCTTCAGCTTTC  29214
hCoV-19/Australia/VIC325/2020|EPI_ISL_420016|2020-03-24	95.83%	1	1
fwd      1 TTTGCCCCCAGCGCTTCAGCGTTC     24
           ||||||||||||||||||||X|||
hit  29154 TTTGCCCCCAGCGCTTCAGCTTTC  29177
hCoV-19/Australia/VIC305/2020|EPI_ISL_419996|2020-03-23	95.83%	1	1
fwd      1 TTTGCCCCCAGCGCTTCAGCGTTC     24
           ||||||||||||||||||||X|||
hit  29180 TTTGCCCCCAGCGCTTCAGCTTTC  29203
hCoV-19/Australia/VIC290/2020|EPI_ISL_419981|2020-03-22	95.83%	1	1
fwd      1 TTTGCCCCCAGCGCTTCAGCGTTC     24
           ||||||||||||||||||||X|||
hit  29142 TTTGCCCCCAGCGCTTCAGCTTTC  29165
hCoV-19/Australia/SAP090/2020|EPI_ISL_451125|2020-04-01	95.83%	1	0
fwd      1 TTTGCCCCCAGCGCTTCAGCGTTC     24
           ||||||||X|||||||||||||||
hit  29192 TTTGCCCCTAGCGCTTCAGCGTTC  29215
hCoV-19/Australia/SAP087/2020|EPI_ISL_451122|2020-03-31	95.83%	1	0
fwd      1 TTTGCCCCCAGCGCTTCAGCGTTC     24
           ||||||||X|||||||||||||||
hit  29188 TTTGCCCCTAGCGCTTCAGCGTTC  29211
hCoV-19/Australia/SAP068/2020|EPI_ISL_451106|2020-03-30	95.83%	1	0
fwd      1 TTTGCCCCCAGCGCTTCAGCGTTC     24
           ||||||||X|||||||||||||||
hit  29157 TTTGCCCCTAGCGCTTCAGCGTTC  29180
hCoV-19/Australia/SAP012/2020|EPI_ISL_468041|2020-03-31	95.83%	1	0
fwd      1 TTTGCCCCCAGCGCTTCAGCGTTC     24
           ||||||||X|||||||||||||||
hit  29192 TTTGCCCCTAGCGCTTCAGCGTTC  29215
hCoV-19/USA/WA-UW-2105/2020|EPI_ISL_426088|2020-03-25	87.50%	3	0
fwd      1 TTTGCCCCCAGCGCTTCAGCGTTC     24
           ||||||||||XX|X||||||||||
hit  29054 TTTGCCCCCAATGTTTCAGCGTTC  29077

--> 45645 of 45794 covered (99.67%)
--> 149 of 45794 missed (0.33%) with at least 1 mismatch (149 fwd)
--> 14 of 45794 missed (0.03%) with at least 1 mismatch in 3' region (14 fwd)
--> 0 of 45794 missed (0.00%) with at least 2 mismatches in 3' region (0 fwd)
