# Supplementary material for: An engineered CRISPR-Cas12a variant and DNA-RNA hybrid guides enable robust and rapid COVID-19 testing
Source: Nat Commun. 2021 Mar 19;12:1739. doi: 10.1038/s41467-021-21996-6 (PMC7979722; doi:10.1038/s41467-021-21996-6)
Supplement: Supplementary file 6 — Supplementary Data 2 [file 41467_2021_21996_MOESM6_ESM.zip › O1-TTTGTGCACCACTCACTGTCTTTT_sensitivity_miss.txt]

hCoV-19/Wales/PHWC-32339/2020|EPI_ISL_446635|2020-04-08	95.83%	1	1
fwd      1 TTTGTGCACCACTCACTGTCTTTT     24
           |||||||||||||||||||X||||
hit  19926 TTTGTGCACCACTCACTGTTTTTT  19949
hCoV-19/Wales/PHWC-3123D/2020|EPI_ISL_446424|2020-04-10	95.83%	1	1
fwd      1 TTTGTGCACCACTCACTGTCTTTT     24
           |||||||||||||||||||X||||
hit  19960 TTTGTGCACCACTCACTGTTTTTT  19983
hCoV-19/Wales/PHWC-2C7EB/2020|EPI_ISL_445913|2020-03-31	95.83%	1	1
fwd      1 TTTGTGCACCACTCACTGTCTTTT     24
           |||||||||||||||||||X||||
hit  19962 TTTGTGCACCACTCACTGTTTTTT  19985
hCoV-19/Wales/PHWC-2BF02/2020|EPI_ISL_445868|2020-04-08	95.83%	1	0
fwd      1 TTTGTGCACCACTCACTGTCTTTT     24
           ||||||||X|||||||||||||||
hit  19963 TTTGTGCATCACTCACTGTCTTTT  19986
hCoV-19/Wales/PHWC-2B4B8/2020|EPI_ISL_445717|2020-04-11	95.83%	1	1
fwd      1 TTTGTGCACCACTCACTGTCTTTT     24
           |||||||||||||||||||X||||
hit  19960 TTTGTGCACCACTCACTGTTTTTT  19983
hCoV-19/Wales/PHWC-27689/2020|EPI_ISL_432306|2020-03-31	95.83%	1	1
fwd      1 TTTGTGCACCACTCACTGTCTTTT     24
           |||||||||||||||||||X||||
hit  19952 TTTGTGCACCACTCACTGTTTTTT  19975
hCoV-19/USA/WI-UW-319/2020|EPI_ISL_436613|2020-04-21	95.83%	1	0
fwd      1 TTTGTGCACCACTCACTGTCTTTT     24
           ||||||X|||||||||||||||||
hit  19910 TTTGTGTACCACTCACTGTCTTTT  19933
hCoV-19/USA/UT-QDX-119/2020|EPI_ISL_467910|2020-03-13	95.83%	1	0
fwd      1 TTTGTGCACCACTCACTGTCTTTT     24
           |||X||||||||||||||||||||
hit  19910 TTTTTGCACCACTCACTGTCTTTT  19933
hCoV-19/USA/UT-01320/2020|EPI_ISL_449814|2020-03-03	95.83%	1	1
fwd      1 TTTGTGCACCACTCACTGTCTTTT     24
           |||||||||||||||||||X||||
hit  19920 TTTGTGCACCACTCACTGTTTTTT  19943
hCoV-19/USA/NY-NYUMC734/2020|EPI_ISL_451449|2020-03-26	95.83%	1	1
fwd      1 TTTGTGCACCACTCACTGTCTTTT     24
           |||||||||||||||||||X||||
hit  19964 TTTGTGCACCACTCACTGTTTTTT  19987
hCoV-19/USA/FL-BPHL-049/2020|EPI_ISL_436553|2020-04-17	95.83%	1	0
fwd      1 TTTGTGCACCACTCACTGTCTTTT     24
           |||||||||X||||||||||||||
hit  19931 TTTGTGCACTACTCACTGTCTTTT  19954
hCoV-19/USA/CA-SR0233/2020|EPI_ISL_437571|2020-04-25	95.83%	1	0
fwd      1 TTTGTGCACCACTCACTGTCTTTT     24
           |||||X||||||||||||||||||
hit  19964 TTTGTACACCACTCACTGTCTTTT  19987
hCoV-19/Switzerland/110453/2020|EPI_ISL_451873|2020-04-07	95.83%	1	0
fwd      1 TTTGTGCACCACTCACTGTCTTTT     24
           ||||||||X|||||||||||||||
hit  19964 TTTGTGCATCACTCACTGTCTTTT  19987
hCoV-19/Switzerland/110451/2020|EPI_ISL_451871|2020-04-07	95.83%	1	0
fwd      1 TTTGTGCACCACTCACTGTCTTTT     24
           ||||||||X|||||||||||||||
hit  19964 TTTGTGCATCACTCACTGTCTTTT  19987
hCoV-19/Spain/Valencia470/2020|EPI_ISL_447470|2020-03-26	95.83%	1	1
fwd      1 TTTGTGCACCACTCACTGTCTTTT     24
           |||||||||||||||||||X||||
hit  19919 TTTGTGCACCACTCACTGTTTTTT  19942
hCoV-19/Spain/Valencia260/2020|EPI_ISL_436355|2020-03-26	95.83%	1	1
fwd      1 TTTGTGCACCACTCACTGTCTTTT     24
           |||||||||||||||||||X||||
hit  19917 TTTGTGCACCACTCACTGTTTTTT  19940
hCoV-19/Spain/Valencia201/2020|EPI_ISL_436296|2020-03-19	95.83%	1	1
fwd      1 TTTGTGCACCACTCACTGTCTTTT     24
           |||||||||||||||||||X||||
hit  19915 TTTGTGCACCACTCACTGTTTTTT  19938
hCoV-19/Spain/Valencia185/2020|EPI_ISL_436280|2020-03-17	95.83%	1	1
fwd      1 TTTGTGCACCACTCACTGTCTTTT     24
           |||||||||||||||||||X||||
hit  19915 TTTGTGCACCACTCACTGTTTTTT  19938
hCoV-19/Spain/Valencia161/2020|EPI_ISL_436256|2020-03-19	95.83%	1	1
fwd      1 TTTGTGCACCACTCACTGTCTTTT     24
           |||||||||||||||||||X||||
hit  19926 TTTGTGCACCACTCACTGTTTTTT  19949
hCoV-19/Scotland/CVR910/2020|EPI_ISL_439134|2020-03-27	95.83%	1	1
fwd      1 TTTGTGCACCACTCACTGTCTTTT     24
           |||||||||||||||||||X||||
hit  19910 TTTGTGCACCACTCACTGTTTTTT  19933
hCoV-19/Scotland/CVR1896/2020|EPI_ISL_448135|2020-04-08	95.83%	1	0
fwd      1 TTTGTGCACCACTCACTGTCTTTT     24
           |||||||X||||||||||||||||
hit  19907 TTTGTGCGCCACTCACTGTCTTTT  19930
hCoV-19/Saudi_Arabia/KAUST-Makkah139/2020|EPI_ISL_437694|2020-04-05	95.83%	1	1
fwd      1 TTTGTGCACCACTCACTGTCTTTT     24
           ||||||||||||||||||||X|||
hit  19964 TTTGTGCACCACTCACTGTCCTTT  19987
hCoV-19/Poland/1111112/2020|EPI_ISL_450529|2020-03-31	95.83%	1	1
fwd      1 TTTGTGCACCACTCACTGTCTTTT     24
           |||||||||||||||||||X||||
hit  19926 TTTGTGCACCACTCACTGTTTTTT  19949
hCoV-19/Netherlands/Zeeland_3/2020|EPI_ISL_461268|2020-03-29	95.83%	1	1
fwd      1 TTTGTGCACCACTCACTGTCTTTT     24
           |||||||||||||||||||X||||
hit  19910 TTTGTGCACCACTCACTGTTTTTT  19933
hCoV-19/Japan/Donner24/2020|EPI_ISL_438968|2020-04-20	95.83%	1	0
fwd      1 TTTGTGCACCACTCACTGTCTTTT     24
           |||||||||||||||X||||||||
hit  19910 TTTGTGCACCACTCAATGTCTTTT  19933
hCoV-19/Israel/13077497/2020|EPI_ISL_447436|2020-04-02	95.83%	1	1
fwd      1 TTTGTGCACCACTCACTGTCTTTT     24
           |||||||||||||||||||X||||
hit  19965 TTTGTGCACCACTCACTGTTTTTT  19988
hCoV-19/India/MaxCov0022_CSIR-IGIB/2020|EPI_ISL_459924|2020-05-08	95.83%	1	1
fwd      1 TTTGTGCACCACTCACTGTCTTTT     24
           |||||||||||||||||||X||||
hit  19964 TTTGTGCACCACTCACTGTTTTTT  19987
hCoV-19/India/MaxCov0010_CSIR-IGIB/2020|EPI_ISL_459913|2020-05-03	95.83%	1	1
fwd      1 TTTGTGCACCACTCACTGTCTTTT     24
           |||||||||||||||||||X||||
hit  19964 TTTGTGCACCACTCACTGTTTTTT  19987
hCoV-19/England/NORW-EA743/2020|EPI_ISL_461863|2020-05-21	95.83%	1	0
fwd      1 TTTGTGCACCACTCACTGTCTTTT     24
           X|||||||||||||||||||||||
hit  19957 GTTGTGCACCACTCACTGTCTTTT  19980
hCoV-19/England/NORW-EA154/2020|EPI_ISL_457329|2020-05-13	95.83%	1	0
fwd      1 TTTGTGCACCACTCACTGTCTTTT     24
           X|||||||||||||||||||||||
hit  19963 GTTGTGCACCACTCACTGTCTTTT  19986
hCoV-19/England/NORW-E8B94/2020|EPI_ISL_448284|2020-04-12	95.83%	1	1
fwd      1 TTTGTGCACCACTCACTGTCTTTT     24
           ||||||||||||||||||||||X|
hit  19934 TTTGTGCACCACTCACTGTCTTCT  19957
hCoV-19/England/NORT-289F6A/2020|EPI_ISL_453520|2020-04-07	95.83%	1	0
fwd      1 TTTGTGCACCACTCACTGTCTTTT     24
           ||||||||X|||||||||||||||
hit  19964 TTTGTGCATCACTCACTGTCTTTT  19987
hCoV-19/England/LOND-D3A35/2020|EPI_ISL_441025|2020-04-06	95.83%	1	0
fwd      1 TTTGTGCACCACTCACTGTCTTTT     24
           ||||||||X|||||||||||||||
hit  19955 TTTGTGCATCACTCACTGTCTTTT  19978
hCoV-19/England/CAMB-7EF3D/2020|EPI_ISL_442933|2020-04-07	95.83%	1	0
fwd      1 TTTGTGCACCACTCACTGTCTTTT     24
           |||||X||||||||||||||||||
hit  19910 TTTGTTCACCACTCACTGTCTTTT  19933
hCoV-19/England/CAMB-7BC1B/2020|EPI_ISL_442207|2020-04-04	95.83%	1	1
fwd      1 TTTGTGCACCACTCACTGTCTTTT     24
           ||||||||||||||||||||||X|
hit  19910 TTTGTGCACCACTCACTGTCTTCT  19933
hCoV-19/England/CAMB-71AA2/2020|EPI_ISL_439870|2020-03-31	95.83%	1	1
fwd      1 TTTGTGCACCACTCACTGTCTTTT     24
           |||||||||||||||||||X||||
hit  19910 TTTGTGCACCACTCACTGTTTTTT  19933
hCoV-19/England/20154092104/2020|EPI_ISL_466277|2020-04-07	95.83%	1	1
fwd      1 TTTGTGCACCACTCACTGTCTTTT     24
           |||||||||||||||||||X||||
hit  19961 TTTGTGCACCACTCACTGTTTTTT  19984
hCoV-19/England/20146062604/2020|EPI_ISL_421990|2020-03-31	95.83%	1	0
fwd      1 TTTGTGCACCACTCACTGTCTTTT     24
           ||||||X|||||||||||||||||
hit  19964 TTTGTGTACCACTCACTGTCTTTT  19987
hCoV-19/England/20138026204/2020|EPI_ISL_423312|2020-03-25	95.83%	1	1
fwd      1 TTTGTGCACCACTCACTGTCTTTT     24
           |||||||||||||||||||X||||
hit  19964 TTTGTGCACCACTCACTGTTTTTT  19987
hCoV-19/England/20134087404/2020|EPI_ISL_465815|2020-03-25	95.83%	1	1
fwd      1 TTTGTGCACCACTCACTGTCTTTT     24
           ||||||||||||||||||||||X|
hit  19964 TTTGTGCACCACTCACTGTCTTAT  19987
hCoV-19/England/20132023704/2020|EPI_ISL_423752|2020-03-23	95.83%	1	1
fwd      1 TTTGTGCACCACTCACTGTCTTTT     24
           ||||||||||||||||||||X|||
hit  19964 TTTGTGCACCACTCACTGTCATTT  19987
hCoV-19/Chile/Santiago_62/2020|EPI_ISL_445358|2020-03-13	95.83%	1	1
fwd      1 TTTGTGCACCACTCACTGTCTTTT     24
           |||||||||||||||||||X||||
hit  19964 TTTGTGCACCACTCACTGTTTTTT  19987
hCoV-19/Chile/Santiago_14/2020|EPI_ISL_445257|2020-03-10	95.83%	1	1
fwd      1 TTTGTGCACCACTCACTGTCTTTT     24
           |||||||||||||||||||X||||
hit  20006 TTTGTGCACCACTCACTGTTTTTT  20029
hCoV-19/Chile/Rancagua_1/2020|EPI_ISL_445273|2020-03-16	95.83%	1	0
fwd      1 TTTGTGCACCACTCACTGTCTTTT     24
           |||||||||X||||||||||||||
hit  19964 TTTGTGCACTACTCACTGTCTTTT  19987
hCoV-19/Beijing/DT-travelUSA02/2020|EPI_ISL_452338|2020-03-19	95.83%	1	0
fwd      1 TTTGTGCACCACTCACTGTCTTTT     24
           |||||||||||X||||||||||||
hit  19964 TTTGTGCACCATTCACTGTCTTTT  19987
hCoV-19/Australia/VIC1338/2020|EPI_ISL_430706|2020-04-13	95.83%	1	1
fwd      1 TTTGTGCACCACTCACTGTCTTTT     24
           |||||||||||||||||||X||||
hit  19964 TTTGTGCACCACTCACTGTTTTTT  19987
hCoV-19/Australia/VIC1269/2020|EPI_ISL_436127|2020-04-13	95.83%	1	1
fwd      1 TTTGTGCACCACTCACTGTCTTTT     24
           ||||||||||||||||||0X||||
hit  19964 TTTGTGCACCACTCACTGNTTTTT  19987
hCoV-19/Australia/NSW40/2020|EPI_ISL_417398|2020-03-11	95.83%	1	0
fwd      1 TTTGTGCACCACTCACTGTCTTTT     24
           ||||||||||X|||||||||||||
hit  19699 TTTGTGCACCGCTCACTGTCTTTT  19722

--> 44593 of 44641 covered (99.89%)
--> 48 of 44641 missed (0.11%) with at least 1 mismatch (48 fwd)
--> 30 of 44641 missed (0.07%) with at least 1 mismatch in 3' region (30 fwd)
--> 0 of 44641 missed (0.00%) with at least 2 mismatches in 3' region (0 fwd)
