# Supplementary material for: An engineered CRISPR-Cas12a variant and DNA-RNA hybrid guides enable robust and rapid COVID-19 testing
Source: Nat Commun. 2021 Mar 19;12:1739. doi: 10.1038/s41467-021-21996-6 (PMC7979722; doi:10.1038/s41467-021-21996-6)
Supplement: Supplementary file 6 — Supplementary Data 2 [file 41467_2021_21996_MOESM6_ESM.zip › O2-TTTACAACCATCTGTAGGTCCCAA_sensitivity_miss.txt]

hCoV-19/Wales/PHWC-24BAB/2020|EPI_ISL_419494|2020-03-20	95.83%	1	0
fwd      1 TTTACAACCATCTGTAGGTCCCAA     24
           |X||||||||||||||||||||||
hit  20036 TGTACAACCATCTGTAGGTCCCAA  20059
hCoV-19/USA/WA-UW-5065/2020|EPI_ISL_429644|2020-04-08	95.83%	1	0
fwd      1 TTTACAACCATCTGTAGGTCCCAA     24
           |||||||||||X||||||||||||
hit  19772 TTTACAACCATTTGTAGGTCCCAA  19795
hCoV-19/USA/WA-UW-4649/2020|EPI_ISL_429629|2020-04-06	95.83%	1	0
fwd      1 TTTACAACCATCTGTAGGTCCCAA     24
           |||||||||||X||||||||||||
hit  20066 TTTACAACCATTTGTAGGTCCCAA  20089
hCoV-19/USA/VA-DCLS-0403/2020|EPI_ISL_467798|2020-04-21	95.83%	1	0
fwd      1 TTTACAACCATCTGTAGGTCCCAA     24
           ||||X|||||||||||||||||||
hit  20066 TTTAAAACCATCTGTAGGTCCCAA  20089
hCoV-19/Spain/COV001954/2020|EPI_ISL_452425|2020-03-13	95.83%	1	0
fwd      1 TTTACAACCATCTGTAGGTCCCAA     24
           |||||||||X||||||||||||||
hit  20070 TTTACAACCTTCTGTAGGTCCCAA  20093
hCoV-19/Scotland/EDB3600/2020|EPI_ISL_439297|2020-04-27	95.83%	1	0
fwd      1 TTTACAACCATCTGTAGGTCCCAA     24
           |||||||X||||||||||||||||
hit  20070 TTTACAAACATCTGTAGGTCCCAA  20093
hCoV-19/Nigeria/OS125-CV20/2020|EPI_ISL_455427|2020-03-29	95.83%	1	0
fwd      1 TTTACAACCATCTGTAGGTCCCAA     24
           |||||||||||X||||||||||||
hit  20032 TTTACAACCATTTGTAGGTCCCAA  20055
hCoV-19/Nigeria/OS122-CV18/2020|EPI_ISL_455426|2020-03-29	95.83%	1	0
fwd      1 TTTACAACCATCTGTAGGTCCCAA     24
           |||||||||||X||||||||||||
hit  20064 TTTACAACCATTTGTAGGTCCCAA  20087
hCoV-19/Nigeria/OS116-CV17/2020|EPI_ISL_455425|2020-03-29	95.83%	1	0
fwd      1 TTTACAACCATCTGTAGGTCCCAA     24
           |||||||||||X||||||||||||
hit  20021 TTTACAACCATTTGTAGGTCCCAA  20044
hCoV-19/Nigeria/OS075-CV12/2020|EPI_ISL_455423|2020-03-29	95.83%	1	0
fwd      1 TTTACAACCATCTGTAGGTCCCAA     24
           |||||||||||X||||||||||||
hit  20048 TTTACAACCATTTGTAGGTCCCAA  20071
hCoV-19/Nigeria/OS070-CV11/2020|EPI_ISL_455422|2020-03-29	95.83%	1	0
fwd      1 TTTACAACCATCTGTAGGTCCCAA     24
           |||||||||||X||||||||||||
hit  20054 TTTACAACCATTTGTAGGTCCCAA  20077
hCoV-19/Nigeria/OS055-CV8/2020|EPI_ISL_455418|2020-03-29	95.83%	1	0
fwd      1 TTTACAACCATCTGTAGGTCCCAA     24
           |||||||||||X||||||||||||
hit  20021 TTTACAACCATTTGTAGGTCCCAA  20044
hCoV-19/Nigeria/OS030-CV5/2020|EPI_ISL_455415|2020-03-29	95.83%	1	0
fwd      1 TTTACAACCATCTGTAGGTCCCAA     24
           |||||||||||X||||||||||||
hit  20021 TTTACAACCATTTGTAGGTCCCAA  20044
hCoV-19/Japan/Donner22/2020|EPI_ISL_438966|2020-04-16	95.83%	1	1
fwd      1 TTTACAACCATCTGTAGGTCCCAA     24
           |||||||||||||||||||||X||
hit  20016 TTTACAACCATCTGTAGGTCCTAA  20039
hCoV-19/Italy/VR_20COV10-41/2020|EPI_ISL_452181|2020-03-22	95.83%	1	0
fwd      1 TTTACAACCATCTGTAGGTCCCAA     24
           |||||||||||X||||||||||||
hit  20066 TTTACAACCATTTGTAGGTCCCAA  20089
hCoV-19/Israel/701002458/2020|EPI_ISL_447297|2020-03-24	95.83%	1	1
fwd      1 TTTACAACCATCTGTAGGTCCCAA     24
           |||||||||||||||||||||X||
hit  20071 TTTACAACCATCTGTAGGTCCTAA  20094
hCoV-19/India/NIV-8404/2020|EPI_ISL_454555|2020-04-07	95.83%	1	0
fwd      1 TTTACAACCATCTGTAGGTCCCAA     24
           |||||||||||||||||X|||||0
hit  20070 TTTACAACCATCTGTAGCTCCCAN  20093
hCoV-19/India/NIV-4438/2020|EPI_ISL_454533|2020-03-23	95.83%	1	0
fwd      1 TTTACAACCATCTGTAGGTCCCAA     24
           |||||||||||||||||X||||00
hit  20070 TTTACAACCATCTGTAGCTCCCNN  20093
hCoV-19/India/NIV-1738/2020|EPI_ISL_454525|2020-03-12	95.83%	1	0
fwd      1 TTTACAACCATCTGTAGGTCCCAA     24
           |||||||||||||||||X||||||
hit  20070 TTTACAACCATCTGTAGCTCCCAA  20093
hCoV-19/India/NIV-11182/2020|EPI_ISL_454521|2020-04-18	95.83%	1	0
fwd      1 TTTACAACCATCTGTAGGTCCCAA     24
           |||||||||||||||||X||||00
hit  20070 TTTACAACCATCTGTAGCTCCCNN  20093
hCoV-19/Estonia/ChVir4261/2020|EPI_ISL_457719|2020-03	95.83%	1	0
fwd      1 TTTACAACCATCTGTAGGTCCCAA     24
           |||||||X||||||||||||||||
hit  20062 TTTACAATCATCTGTAGGTCCCAA  20085
hCoV-19/England/PORT-2CFD31/2020|EPI_ISL_461990|2020-05-07	95.83%	1	0
fwd      1 TTTACAACCATCTGTAGGTCCCAA     24
           |||||||||||||X||||||||||
hit  20070 TTTACAACCATCTATAGGTCCCAA  20093
hCoV-19/England/PORT-2CF645/2020|EPI_ISL_461971|2020-05-09	95.83%	1	0
fwd      1 TTTACAACCATCTGTAGGTCCCAA     24
           |||||||||||||X||||||||||
hit  20070 TTTACAACCATCTATAGGTCCCAA  20093
hCoV-19/England/EXET-135915/2020|EPI_ISL_457116|2020-04-13	95.83%	1	1
fwd      1 TTTACAACCATCTGTAGGTCCCAA     24
           ||||||||||||||||||||||X|
hit  20070 TTTACAACCATCTGTAGGTCCCGA  20093
hCoV-19/England/EXET-1358BE/2020|EPI_ISL_457112|2020-04-15	95.83%	1	1
fwd      1 TTTACAACCATCTGTAGGTCCCAA     24
           ||||||||||||||||||||||X|
hit  20070 TTTACAACCATCTGTAGGTCCCGA  20093
hCoV-19/England/CAMB-7A7FD/2020|EPI_ISL_440591|2020-04-02	95.83%	1	0
fwd      1 TTTACAACCATCTGTAGGTCCCAA     24
           |||||X||||||||||||||||||
hit  20007 TTTACTACCATCTGTAGGTCCCAA  20030
hCoV-19/Australia/VIC1787/2020|EPI_ISL_456649|2020-05-27	95.83%	1	1
fwd      1 TTTACAACCATCTGTAGGTCCCAA     24
           ||||||||||||||||||||||X|
hit  20070 TTTACAACCATCTGTAGGTCCCGA  20093

--> 44420 of 44447 covered (99.94%)
--> 27 of 44447 missed (0.06%) with at least 1 mismatch (27 fwd)
--> 5 of 44447 missed (0.01%) with at least 1 mismatch in 3' region (5 fwd)
--> 0 of 44447 missed (0.00%) with at least 2 mismatches in 3' region (0 fwd)
