# Supplementary material for: An engineered CRISPR-Cas12a variant and DNA-RNA hybrid guides enable robust and rapid COVID-19 testing
Source: Nat Commun. 2021 Mar 19;12:1739. doi: 10.1038/s41467-021-21996-6 (PMC7979722; doi:10.1038/s41467-021-21996-6)
Supplement: Supplementary file 6 — Supplementary Data 2 [file 41467_2021_21996_MOESM6_ESM.zip › S1-TTTACTTGCTTTACATAGAAGTTA_sensitivity_miss.txt]

hCoV-19/Wales/PHWC-34021/2020|EPI_ISL_446858|2020-04-16	95.83%	1	0
fwd      1 TTTACTTGCTTTACATAGAAGTTA     24
           ||||X|||||||||||||||||||
hit  22282 TTTATTTGCTTTACATAGAAGTTA  22305
hCoV-19/Wales/PHWC-34012/2020|EPI_ISL_446857|2020-04-16	95.83%	1	0
fwd      1 TTTACTTGCTTTACATAGAAGTTA     24
           ||||X|||||||||||||||||||
hit  22244 TTTATTTGCTTTACATAGAAGTTA  22267
hCoV-19/Wales/PHWC-33E0A/2020|EPI_ISL_446826|2020-04-15	95.83%	1	0
fwd      1 TTTACTTGCTTTACATAGAAGTTA     24
           ||||X|||||||||||||||||||
hit  22249 TTTATTTGCTTTACATAGAAGTTA  22272
hCoV-19/Wales/PHWC-33B6D/2020|EPI_ISL_446793|2020-04-21	95.83%	1	0
fwd      1 TTTACTTGCTTTACATAGAAGTTA     24
           ||||X|||||||||||||||||||
hit  22278 TTTATTTGCTTTACATAGAAGTTA  22301
hCoV-19/Wales/PHWC-2F4F0/2020|EPI_ISL_446260|2020-04-19	95.83%	1	0
fwd      1 TTTACTTGCTTTACATAGAAGTTA     24
           ||||X|||||||||||||||||||
hit  22246 TTTATTTGCTTTACATAGAAGTTA  22269
hCoV-19/USA/WA-UW318/2020|EPI_ISL_418885|2020-03-14	95.83%	1	1
fwd      1 TTTACTTGCTTTACATAGAAGTTA     24
           ||||||||||||||||||||||X|
hit  21978 TTTACTTGCTTTACATAGAAGTCA  22001
hCoV-19/USA/WA-S956/2020|EPI_ISL_463446|2020-05-01	95.83%	1	0
fwd      1 TTTACTTGCTTTACATAGAAGTTA     24
           |||||||||X||||||||||||||
hit  22282 TTTACTTGCCTTACATAGAAGTTA  22305
hCoV-19/USA/WA-S851/2020|EPI_ISL_463341|2020-04-24	95.83%	1	0
fwd      1 TTTACTTGCTTTACATAGAAGTTA     24
           |||||||||X||||||||||||||
hit  22282 TTTACTTGCCTTACATAGAAGTTA  22305
hCoV-19/USA/WA-S844/2020|EPI_ISL_463334|2020-04-22	95.83%	1	0
fwd      1 TTTACTTGCTTTACATAGAAGTTA     24
           |||||||||X||||||||||||||
hit  22282 TTTACTTGCCTTACATAGAAGTTA  22305
hCoV-19/USA/WA-S838/2020|EPI_ISL_463328|2020-04-22	95.83%	1	0
fwd      1 TTTACTTGCTTTACATAGAAGTTA     24
           |||||||||X||||||||||||||
hit  22282 TTTACTTGCCTTACATAGAAGTTA  22305
hCoV-19/USA/WA-S650/2020|EPI_ISL_438203|2020-04-20	95.83%	1	0
fwd      1 TTTACTTGCTTTACATAGAAGTTA     24
           |||||||||X||||||||||||||
hit  22282 TTTACTTGCCTTACATAGAAGTTA  22305
hCoV-19/USA/WA-S443/2020|EPI_ISL_434203|2020-03-28	95.83%	1	0
fwd      1 TTTACTTGCTTTACATAGAAGTTA     24
           |||X||||||||||||||||||||
hit  22282 TTTCCTTGCTTTACATAGAAGTTA  22305
hCoV-19/USA/WA-S384/2020|EPI_ISL_434144|2020-03-27	95.83%	1	0
fwd      1 TTTACTTGCTTTACATAGAAGTTA     24
           ||||X|||||||||||||||||||
hit  22282 TTTATTTGCTTTACATAGAAGTTA  22305
hCoV-19/USA/WA-S346/2020|EPI_ISL_434106|2020-04-04	95.83%	1	0
fwd      1 TTTACTTGCTTTACATAGAAGTTA     24
           ||||||||X|||||||||||||||
hit  22282 TTTACTTGTTTTACATAGAAGTTA  22305
hCoV-19/USA/WA-S1181/2020|EPI_ISL_463671|2020-05-06	95.83%	1	0
fwd      1 TTTACTTGCTTTACATAGAAGTTA     24
           |||||||||X||||||||||||||
hit  22282 TTTACTTGCCTTACATAGAAGTTA  22305
hCoV-19/USA/WA-S1052/2020|EPI_ISL_463542|2020-05-01	95.83%	1	0
fwd      1 TTTACTTGCTTTACATAGAAGTTA     24
           |||||||||X||||||||||||||
hit  22282 TTTACTTGCCTTACATAGAAGTTA  22305
hCoV-19/USA/NY-WCMP11C05P/2020|EPI_ISL_427590|2020-03-16	95.83%	1	0
fwd      1 TTTACTTGCTTTACATAGAAGTTA     24
           |||||||X||||||||||||||||
hit  22267 TTTACTTTCTTTACATAGAAGTTA  22290
hCoV-19/USA/NY-NYUMC370/2020|EPI_ISL_430397|2020-04-09	95.83%	1	0
fwd      1 TTTACTTGCTTTACATAGAAGTTA     24
           |||||||||||||X||||||||||
hit  22282 TTTACTTGCTTTATATAGAAGTTA  22305
hCoV-19/USA/NY-NYUMC225/2020|EPI_ISL_427520|2020-03-18	95.83%	1	0
fwd      1 TTTACTTGCTTTACATAGAAGTTA     24
           |||||||X||||||||||||||||
hit  22282 TTTACTTTCTTTACATAGAAGTTA  22305
hCoV-19/USA/CA-QDX-78/2020|EPI_ISL_467842|2020-03-16	95.83%	1	0
fwd      1 TTTACTTGCTTTACATAGAAGTTA     24
           ||||||||||||||X|||||||||
hit  22228 TTTACTTGCTTTACGTAGAAGTTA  22251
hCoV-19/Spain/Barcelona_VH4964/2020|EPI_ISL_444980|2020-03-21	95.83%	1	0
fwd      1 TTTACTTGCTTTACATAGAAGTTA     24
           |||||||||||||X||||||||||
hit  22250 TTTACTTGCTTTATATAGAAGTTA  22273
hCoV-19/Shanghai/SH0038/2020|EPI_ISL_416347|2020-02-06	95.83%	1	0
fwd      1 TTTACTTGCTTTACATAGAAGTTA     24
           ||||||X|||||||||||||||||
hit  22252 TTTACTCGCTTTACATAGAAGTTA  22275
hCoV-19/Scotland/EDB2050/2020|EPI_ISL_433166|2020-04-18	95.83%	1	0
fwd      1 TTTACTTGCTTTACATAGAAGTTA     24
           |||||||||||||X||||||||||
hit  22282 TTTACTTGCTTTATATAGAAGTTA  22305
hCoV-19/Scotland/CVR1452/2020|EPI_ISL_433591|2020-04-02	95.83%	1	1
fwd      1 TTTACTTGCTTTACATAGAAGTTA     24
           ||||||||||||||||||||X|||
hit  22228 TTTACTTGCTTTACATAGAAATTA  22251
hCoV-19/Scotland/CVR1417/2020|EPI_ISL_438802|2020-04-01	95.83%	1	0
fwd      1 TTTACTTGCTTTACATAGAAGTTA     24
           ||||||||X|||||||||||||||
hit  22228 TTTACTTGTTTTACATAGAAGTTA  22251
hCoV-19/India/NCDC-4155/2020|EPI_ISL_436449|2020-04-12	95.83%	1	0
fwd      1 TTTACTTGCTTTACATAGAAGTTA     24
           |||||||X||||||||||||||||
hit  22282 TTTACTTTCTTTACATAGAAGTTA  22305
hCoV-19/India/NCDC-3175/2020|EPI_ISL_436426|2020-04-05	95.83%	1	0
fwd      1 TTTACTTGCTTTACATAGAAGTTA     24
           |||||||X||||||||||||||||
hit  22282 TTTACTTTCTTTACATAGAAGTTA  22305
hCoV-19/Hangzhou/ZJU-09/2020|EPI_ISL_416474|2020-01-28	95.83%	1	1
fwd      1 TTTACTTGCTTTACATAGAAGTTA     24
           |||||||||||||||||||||X||
hit  22347 TTTACTTGCTTTACATAGAAGGTA  22370
hCoV-19/Hangzhou/ZJU-011/2020|EPI_ISL_418991|2020-02-04	95.83%	1	1
fwd      1 TTTACTTGCTTTACATAGAAGTTA     24
           |||||||||||||||||||||X||
hit  22263 TTTACTTGCTTTACATAGAAGGTA  22286
hCoV-19/England/LOND-D5DEF/2020|EPI_ISL_444248|2020-04-18	95.83%	1	0
fwd      1 TTTACTTGCTTTACATAGAAGTTA     24
           |||||||||||||X||||||||||
hit  22282 TTTACTTGCTTTATATAGAAGTTA  22305
hCoV-19/England/LIVE-9E76C/2020|EPI_ISL_453329|2020-04-05	95.83%	1	0
fwd      1 TTTACTTGCTTTACATAGAAGTTA     24
           |||||||||||||X||||||||||
hit  22252 TTTACTTGCTTTATATAGAAGTTA  22275
hCoV-19/England/EXET-135C76/2020|EPI_ISL_457150|2020-03-31	95.83%	1	0
fwd      1 TTTACTTGCTTTACATAGAAGTTA     24
           |||||||||||||X||||||||||
hit  22282 TTTACTTGCTTTATATAGAAGTTA  22305
hCoV-19/England/EXET-1356D2/2020|EPI_ISL_457087|2020-04-12	95.83%	1	0
fwd      1 TTTACTTGCTTTACATAGAAGTTA     24
           |||||||||||||X||||||||||
hit  22282 TTTACTTGCTTTATATAGAAGTTA  22305
hCoV-19/England/EXET-13548D/2020|EPI_ISL_457064|2020-04-17	95.83%	1	0
fwd      1 TTTACTTGCTTTACATAGAAGTTA     24
           |||||||||||||X||||||||||
hit  22282 TTTACTTGCTTTATATAGAAGTTA  22305
hCoV-19/England/EXET-135265/2020|EPI_ISL_457040|2020-04-04	95.83%	1	0
fwd      1 TTTACTTGCTTTACATAGAAGTTA     24
           |||||||||||||X||||||||||
hit  22282 TTTACTTGCTTTATATAGAAGTTA  22305
hCoV-19/England/CAMB-832A5/2020|EPI_ISL_443685|2020-04-14	95.83%	1	0
fwd      1 TTTACTTGCTTTACATAGAAGTTA     24
           |||||||||||||X||||||||||
hit  22228 TTTACTTGCTTTATATAGAAGTTA  22251
hCoV-19/England/CAMB-82042/2020|EPI_ISL_438612|2020-04-20	95.83%	1	0
fwd      1 TTTACTTGCTTTACATAGAAGTTA     24
           |||||||||||||X||||||||||
hit  22282 TTTACTTGCTTTATATAGAAGTTA  22305
hCoV-19/England/CAMB-7ECAF/2020|EPI_ISL_442892|2020-04-07	95.83%	1	0
fwd      1 TTTACTTGCTTTACATAGAAGTTA     24
           |||||||||||||X||||||||||
hit  22228 TTTACTTGCTTTATATAGAAGTTA  22251
hCoV-19/England/CAMB-7EBB1/2020|EPI_ISL_442855|2020-04-07	95.83%	1	0
fwd      1 TTTACTTGCTTTACATAGAAGTTA     24
           |||||||X||||||||||||||||
hit  22228 TTTACTTTCTTTACATAGAAGTTA  22251
hCoV-19/England/CAMB-7D46C/2020|EPI_ISL_441667|2020-04-05	95.83%	1	0
fwd      1 TTTACTTGCTTTACATAGAAGTTA     24
           |||||||||||||X||||||||||
hit  22228 TTTACTTGCTTTATATAGAAGTTA  22251
hCoV-19/England/CAMB-7D305/2020|EPI_ISL_441560|2020-04-05	95.83%	1	0
fwd      1 TTTACTTGCTTTACATAGAAGTTA     24
           |||||||||||||X||||||||||
hit  22228 TTTACTTGCTTTATATAGAAGTTA  22251
hCoV-19/England/CAMB-7CF5D/2020|EPI_ISL_442305|2020-04-06	95.83%	1	0
fwd      1 TTTACTTGCTTTACATAGAAGTTA     24
           |||||||||||||X||||||||||
hit  22228 TTTACTTGCTTTATATAGAAGTTA  22251
hCoV-19/England/CAMB-7CF4E/2020|EPI_ISL_442256|2020-04-05	95.83%	1	0
fwd      1 TTTACTTGCTTTACATAGAAGTTA     24
           |||||||||||||X||||||||||
hit  22228 TTTACTTGCTTTATATAGAAGTTA  22251
hCoV-19/England/CAMB-7C7CE/2020|EPI_ISL_442055|2020-04-06	95.83%	1	0
fwd      1 TTTACTTGCTTTACATAGAAGTTA     24
           |||||||||||||X||||||||||
hit  22228 TTTACTTGCTTTATATAGAAGTTA  22251
hCoV-19/England/CAMB-789AE/2020|EPI_ISL_433800|2020-04-06	95.83%	1	0
fwd      1 TTTACTTGCTTTACATAGAAGTTA     24
           |||||||||||||X||||||||||
hit  22282 TTTACTTGCTTTATATAGAAGTTA  22305
hCoV-19/England/CAMB-77F61/2020|EPI_ISL_441120|2020-04-01	95.83%	1	0
fwd      1 TTTACTTGCTTTACATAGAAGTTA     24
           |||||||||||||||||X||||||
hit  22228 TTTACTTGCTTTACATAAAAGTTA  22251
hCoV-19/England/CAMB-73FDE/2020|EPI_ISL_440322|2020-03-19	95.83%	1	0
fwd      1 TTTACTTGCTTTACATAGAAGTTA     24
           |||||||||||||X||||||||||
hit  22228 TTTACTTGCTTTATATAGAAGTTA  22251
hCoV-19/England/CAMB-73C04/2020|EPI_ISL_433676|2020-04-02	95.83%	1	1
fwd      1 TTTACTTGCTTTACATAGAAGTTA     24
           ||||||||||||||||||X|||||
hit  22282 TTTACTTGCTTTACATAGCAGTTA  22305
hCoV-19/England/CAMB-71DD6/2020|EPI_ISL_438327|2020-03-30	95.83%	1	0
fwd      1 TTTACTTGCTTTACATAGAAGTTA     24
           |||||||||||||X||||||||||
hit  22228 TTTACTTGCTTTATATAGAAGTTA  22251
hCoV-19/England/CAMB-1B3214/2020|EPI_ISL_456753|2020-05-22	95.83%	1	0
fwd      1 TTTACTTGCTTTACATAGAAGTTA     24
           |||||||||||||X||||||||||
hit  22282 TTTACTTGCTTTATATAGAAGTTA  22305
hCoV-19/England/CAMB-1B31F9/2020|EPI_ISL_456752|2020-05-22	95.83%	1	0
fwd      1 TTTACTTGCTTTACATAGAAGTTA     24
           |||||||||||||X||||||||||
hit  22282 TTTACTTGCTTTATATAGAAGTTA  22305
hCoV-19/England/CAMB-1B31DB/2020|EPI_ISL_456751|2020-05-22	95.83%	1	0
fwd      1 TTTACTTGCTTTACATAGAAGTTA     24
           |||||||||||||X||||||||||
hit  22282 TTTACTTGCTTTATATAGAAGTTA  22305
hCoV-19/England/CAMB-1B25B2/2020|EPI_ISL_456696|2020-05-15	95.83%	1	0
fwd      1 TTTACTTGCTTTACATAGAAGTTA     24
           ||||X|||||||||||||||||||
hit  22282 TTTATTTGCTTTACATAGAAGTTA  22305
hCoV-19/England/CAMB-1B2594/2020|EPI_ISL_456695|2020-05-15	95.83%	1	0
fwd      1 TTTACTTGCTTTACATAGAAGTTA     24
           ||||X|||||||||||||||||||
hit  22282 TTTATTTGCTTTACATAGAAGTTA  22305
hCoV-19/England/CAMB-1B2488/2020|EPI_ISL_456682|2020-05-15	95.83%	1	0
fwd      1 TTTACTTGCTTTACATAGAAGTTA     24
           ||||X|||||||||||||||||||
hit  22282 TTTATTTGCTTTACATAGAAGTTA  22305
hCoV-19/England/CAMB-1B246A/2020|EPI_ISL_456681|2020-05-15	95.83%	1	0
fwd      1 TTTACTTGCTTTACATAGAAGTTA     24
           ||||X|||||||||||||||||||
hit  22282 TTTATTTGCTTTACATAGAAGTTA  22305
hCoV-19/England/CAMB-1B2048/2020|EPI_ISL_453001|2020-05-17	95.83%	1	0
fwd      1 TTTACTTGCTTTACATAGAAGTTA     24
           |||||||||||||||||X||||||
hit  22282 TTTACTTGCTTTACATAAAAGTTA  22305
hCoV-19/England/CAMB-1B0CBF/2020|EPI_ISL_452960|2020-05-12	95.83%	1	0
fwd      1 TTTACTTGCTTTACATAGAAGTTA     24
           ||||X|||||||||||||||||||
hit  22282 TTTATTTGCTTTACATAGAAGTTA  22305
hCoV-19/England/CAMB-1B0CA0/2020|EPI_ISL_452959|2020-05-12	95.83%	1	0
fwd      1 TTTACTTGCTTTACATAGAAGTTA     24
           ||||X|||||||||||||||||||
hit  22282 TTTATTTGCTTTACATAGAAGTTA  22305
hCoV-19/England/CAMB-1B0C91/2020|EPI_ISL_452958|2020-05-12	95.83%	1	0
fwd      1 TTTACTTGCTTTACATAGAAGTTA     24
           ||||X|||||||||||||||||||
hit  22282 TTTATTTGCTTTACATAGAAGTTA  22305
hCoV-19/England/CAMB-1B0C73/2020|EPI_ISL_452956|2020-05-12	95.83%	1	0
fwd      1 TTTACTTGCTTTACATAGAAGTTA     24
           ||||X|||||||||||||||||||
hit  22282 TTTATTTGCTTTACATAGAAGTTA  22305
hCoV-19/England/CAMB-1B0C64/2020|EPI_ISL_452955|2020	95.83%	1	0
fwd      1 TTTACTTGCTTTACATAGAAGTTA     24
           ||||X|||||||||||||||||||
hit  22282 TTTATTTGCTTTACATAGAAGTTA  22305
hCoV-19/England/CAMB-1B0A5B/2020|EPI_ISL_452932|2020-05-11	95.83%	1	0
fwd      1 TTTACTTGCTTTACATAGAAGTTA     24
           |||||||||||||X||||||||||
hit  22282 TTTACTTGCTTTATATAGAAGTTA  22305
hCoV-19/England/CAMB-1B0341/2020|EPI_ISL_459311|2020-05-02	95.83%	1	0
fwd      1 TTTACTTGCTTTACATAGAAGTTA     24
           |||||||||||||X||||||||||
hit  22228 TTTACTTGCTTTATATAGAAGTTA  22251
hCoV-19/England/CAMB-1B01DE/2020|EPI_ISL_459282|2020-05-02	95.83%	1	0
fwd      1 TTTACTTGCTTTACATAGAAGTTA     24
           |||||||||||||X||||||||||
hit  22228 TTTACTTGCTTTATATAGAAGTTA  22251
hCoV-19/England/CAMB-1AD981/2020|EPI_ISL_448030|2020	95.83%	1	0
fwd      1 TTTACTTGCTTTACATAGAAGTTA     24
           ||||X|||||||||||||||||||
hit  22282 TTTATTTGCTTTACATAGAAGTTA  22305
hCoV-19/England/CAMB-1AD972/2020|EPI_ISL_448029|2020-05-02	95.83%	1	0
fwd      1 TTTACTTGCTTTACATAGAAGTTA     24
           ||||X|||||||||||||||||||
hit  22282 TTTATTTGCTTTACATAGAAGTTA  22305
hCoV-19/England/BRIS-1261B5/2020|EPI_ISL_459047|2020-04-09	95.83%	1	0
fwd      1 TTTACTTGCTTTACATAGAAGTTA     24
           |||||||||||||X||||||||||
hit  22228 TTTACTTGCTTTATATAGAAGTTA  22251
hCoV-19/England/BRIS-125BB8/2020|EPI_ISL_443806|2020-03-29	95.83%	1	0
fwd      1 TTTACTTGCTTTACATAGAAGTTA     24
           ||||||||||||0X||||||||||
hit  22228 TTTACTTGCTTTNTATAGAAGTTA  22251
hCoV-19/England/BRIS-124797/2020|EPI_ISL_444004|2020-03-25	95.83%	1	0
fwd      1 TTTACTTGCTTTACATAGAAGTTA     24
           |X||||||||||||||||||||||
hit  22228 TGTACTTGCTTTACATAGAAGTTA  22251
hCoV-19/England/20164070804/2020|EPI_ISL_466471|2020-04-12	95.83%	1	0
fwd      1 TTTACTTGCTTTACATAGAAGTTA     24
           |||||||||||||X||||||||||
hit  22282 TTTACTTGCTTTATATAGAAGTTA  22305
hCoV-19/England/20142018004/2020|EPI_ISL_423438|2020-03-30	95.83%	1	0
fwd      1 TTTACTTGCTTTACATAGAAGTTA     24
           |||||||||||||X||||||||||
hit  22282 TTTACTTGCTTTATATAGAAGTTA  22305
hCoV-19/England/20139058604/2020|EPI_ISL_420726|2020-03-27	95.83%	1	1
fwd      1 TTTACTTGCTTTACATAGAAGTTA     24
           |||||||||||||||||||||||X
hit  22282 TTTACTTGCTTTACATAGAAGTTC  22305
hCoV-19/England/201380175/2020|EPI_ISL_465831|2020-03-26	95.83%	1	0
fwd      1 TTTACTTGCTTTACATAGAAGTTA     24
           |||||||||X||||||||||||||
hit  22282 TTTACTTGCCTTACATAGAAGTTA  22305
hCoV-19/England/20132066804/2020|EPI_ISL_423791|2020-03-23	95.83%	1	0
fwd      1 TTTACTTGCTTTACATAGAAGTTA     24
           ||||||||X|||||||||||||||
hit  22282 TTTACTTGTTTTACATAGAAGTTA  22305
hCoV-19/Denmark/ALAB-SSI400/2020|EPI_ISL_429493|2020-03-23	95.83%	1	0
fwd      1 TTTACTTGCTTTACATAGAAGTTA     24
           |||||||||||||||||X||||||
hit  22282 TTTACTTGCTTTACATATAAGTTA  22305
hCoV-19/Constanta/ChVir7248/2020|EPI_ISL_467781|2020-04-28	95.83%	1	0
fwd      1 TTTACTTGCTTTACATAGAAGTTA     24
           |||||||||||||X||||||||||
hit  22269 TTTACTTGCTTTATATAGAAGTTA  22292
hCoV-19/Bosnia_and_Herzegovina/03_Tuzla/2020|EPI_ISL_463893|2020-05-25	95.83%	1	0
fwd      1 TTTACTTGCTTTACATAGAAGTTA     24
           |||||||||||||||||X||||||
hit  22221 TTTACTTGCTTTACATATAAGTTA  22244
hCoV-19/Belgium/ITM_C376/2020|EPI_ISL_450736|2020-04-08	95.83%	1	0
fwd      1 TTTACTTGCTTTACATAGAAGTTA     24
           ||||||||X|||||||||||||||
hit  22282 TTTACTTGTTTTACATAGAAGTTA  22305
hCoV-19/Australia/VIC477/2020|EPI_ISL_426909|2020-03-28	95.83%	1	0
fwd      1 TTTACTTGCTTTACATAGAAGTTA     24
           |||||||X||||||||||||||||
hit  22282 TTTACTTTCTTTACATAGAAGTTA  22305
hCoV-19/Australia/VIC01/2020|EPI_ISL_406844|2020-01-25	95.83%	1	1
fwd      1 TTTACTTGCTTTACATAGAAGTTA     24
           |||||||||||||||||||||X||
hit  22282 TTTACTTGCTTTACATAGAAGGTA  22305
hCoV-19/USA/PA-MGSC35-05/2020|EPI_ISL_436484|2020-03-27	91.67%	2	2
fwd      1 TTTACTTGCTTTACATAGAAGTTA     24
           ||||||||||||||||||||X||X
hit  22282 TTTACTTGCTTTACATAGAAATTC  22305

--> 45779 of 45861 covered (99.82%)
--> 82 of 45861 missed (0.18%) with at least 1 mismatch (82 fwd)
--> 8 of 45861 missed (0.02%) with at least 1 mismatch in 3' region (8 fwd)
--> 1 of 45861 missed (0.00%) with at least 2 mismatches in 3' region (1 fwd)
