# Supplementary material for: An engineered CRISPR-Cas12a variant and DNA-RNA hybrid guides enable robust and rapid COVID-19 testing
Source: Nat Commun. 2021 Mar 19;12:1739. doi: 10.1038/s41467-021-21996-6 (PMC7979722; doi:10.1038/s41467-021-21996-6)
Supplement: Supplementary file 6 — Supplementary Data 2 [file 41467_2021_21996_MOESM6_ESM.zip › S10-TCAACCTAGGACTTTTCTATTAAA_sensitivity_miss.txt]

hCoV-19/USA/WA-S800/2020|EPI_ISL_449970|2020-04-16	95.83%	1	0
fwd      1 TCAACCTAGGACTTTTCTATTAAA     24
           |||||||||X||||||||||||||
hit  22372 TCAACCTAGTACTTTTCTATTAAA  22395
hCoV-19/USA/WA-S1055/2020|EPI_ISL_463545|2020-04-30	95.83%	1	0
fwd      1 TCAACCTAGGACTTTTCTATTAAA     24
           |||||||||X||||||||||||||
hit  22372 TCAACCTAGTACTTTTCTATTAAA  22395
hCoV-19/USA/NY-NYUMC293/2020|EPI_ISL_430320|2020-04-04	95.83%	1	0
fwd      1 TCAACCTAGGACTTTTCTATTAAA     24
           |||X||||||||||||||||||||
hit  22372 TCAGCCTAGGACTTTTCTATTAAA  22395
hCoV-19/USA/NY-NYUMC227/2020|EPI_ISL_427627|2020-04-01	95.83%	1	0
fwd      1 TCAACCTAGGACTTTTCTATTAAA     24
           ||||||||||||||||X|||||||
hit  22372 TCAACCTAGGACTTTTTTATTAAA  22395
hCoV-19/USA/LA-BIE-087/2020|EPI_ISL_436955|2020-04-08	95.83%	1	0
fwd      1 TCAACCTAGGACTTTTCTATTAAA     24
           |||||||X||||||||||||||||
hit  22372 TCAACCTGGGACTTTTCTATTAAA  22395
hCoV-19/USA/CA-SR0392/2020|EPI_ISL_458269|2020-04-29	95.83%	1	0
fwd      1 TCAACCTAGGACTTTTCTATTAAA     24
           ||||||||||||||||X|||||||
hit  22372 TCAACCTAGGACTTTTTTATTAAA  22395
hCoV-19/USA/CA-SR0360/2020|EPI_ISL_458244|2020-04-29	95.83%	1	0
fwd      1 TCAACCTAGGACTTTTCTATTAAA     24
           ||||||||||||||||X|||||||
hit  22372 TCAACCTAGGACTTTTTTATTAAA  22395
hCoV-19/USA/CA-SCCPHD-UC131/2020|EPI_ISL_435610|2020-03-05	95.83%	1	0
fwd      1 TCAACCTAGGACTTTTCTATTAAA     24
           ||||||||||||||||X|||||||
hit  22372 TCAACCTAGGACTTTTTTATTAAA  22395
hCoV-19/Scotland/CVR3402/2020|EPI_ISL_456827|2020-05-09	95.83%	1	0
fwd      1 TCAACCTAGGACTTTTCTATTAAA     24
           ||||X|||||||||||||||||||
hit  22318 TCAAACTAGGACTTTTCTATTAAA  22341
hCoV-19/Scotland/CVR2174/2020|EPI_ISL_448152|2020-04-11	95.83%	1	0
fwd      1 TCAACCTAGGACTTTTCTATTAAA     24
           ||||||||||||||||X|||||||
hit  22372 TCAACCTAGGACTTTTTTATTAAA  22395
hCoV-19/India/NCDC-2514/2020|EPI_ISL_436416|2020-03-31	95.83%	1	0
fwd      1 TCAACCTAGGACTTTTCTATTAAA     24
           |||||||||||X||||||||||||
hit  22372 TCAACCTAGGATTTTTCTATTAAA  22395
hCoV-19/India/ILSCV12744/2020|EPI_ISL_463015|2020-05-09	95.83%	1	0
fwd      1 TCAACCTAGGACTTTTCTATTAAA     24
           X|||||||||||||||||||||||
hit  22372 CCAACCTAGGACTTTTCTATTAAA  22395
hCoV-19/India/GBRC1s/2020|EPI_ISL_426415|2020-04-05	95.83%	1	0
fwd      1 TCAACCTAGGACTTTTCTATTAAA     24
           ||X|||||||||||||||||||||
hit  22372 TCGACCTAGGACTTTTCTATTAAA  22395
hCoV-19/India/GBRC160a/2020|EPI_ISL_461491|2020-05-27	95.83%	1	0
fwd      1 TCAACCTAGGACTTTTCTATTAAA     24
           ||||||||||||X|||||||||||
hit  22372 TCAACCTAGGACCTTTCTATTAAA  22395
hCoV-19/India/GBRC1/2020|EPI_ISL_426414|2020-04-05	95.83%	1	0
fwd      1 TCAACCTAGGACTTTTCTATTAAA     24
           ||X|||||||||||||||||||||
hit  22372 TCGACCTAGGACTTTTCTATTAAA  22395
hCoV-19/England/SHEF-BFF03/2020|EPI_ISL_418307|2020-03-24	95.83%	1	1
fwd      1 TCAACCTAGGACTTTTCTATTAAA     24
           |||||||||||||||||||X||||
hit  22372 TCAACCTAGGACTTTTCTACTAAA  22395
hCoV-19/England/NORW-EB26F/2020|EPI_ISL_457412|2020-05-01	95.83%	1	0
fwd      1 TCAACCTAGGACTTTTCTATTAAA     24
           ||||X|||||||||||||||||||
hit  22342 TCAATCTAGGACTTTTCTATTAAA  22365
hCoV-19/England/LIVE-99251/2020|EPI_ISL_439702|2020-04-07	95.83%	1	0
fwd      1 TCAACCTAGGACTTTTCTATTAAA     24
           X|||||||||||||||||||||||
hit  22372 CCAACCTAGGACTTTTCTATTAAA  22395
hCoV-19/England/CAMB-78953/2020|EPI_ISL_433795|2020-04-07	95.83%	1	0
fwd      1 TCAACCTAGGACTTTTCTATTAAA     24
           ||||||||X|||||||||||||||
hit  22363 TCAACCTAAGACTTTTCTATTAAA  22386
hCoV-19/England/BRIS-12AEAB/2020|EPI_ISL_458487|2020-05-01	95.83%	1	0
fwd      1 TCAACCTAGGACTTTTCTATTAAA     24
           |||||||||||X||||||||||||
hit  22318 TCAACCTAGGATTTTTCTATTAAA  22341
hCoV-19/England/20189176701/2020|EPI_ISL_465574|2020-05-01	95.83%	1	0
fwd      1 TCAACCTAGGACTTTTCTATTAAA     24
           ||||||X|||||||||||||||||
hit  22372 TCAACCCAGGACTTTTCTATTAAA  22395
hCoV-19/England/20186006704/2020|EPI_ISL_465466|2020-04-29	95.83%	1	0
fwd      1 TCAACCTAGGACTTTTCTATTAAA     24
           ||||||X|||||||||||||||||
hit  22372 TCAACCCAGGACTTTTCTATTAAA  22395
hCoV-19/England/20186005504/2020|EPI_ISL_465464|2020-04-29	95.83%	1	0
fwd      1 TCAACCTAGGACTTTTCTATTAAA     24
           ||||||X|||||||||||||||||
hit  22372 TCAACCCAGGACTTTTCTATTAAA  22395
hCoV-19/England/20149027404/2020|EPI_ISL_466180|2020-04-03	95.83%	1	0
fwd      1 TCAACCTAGGACTTTTCTATTAAA     24
           |||||||||||||||||X||||||
hit  22372 TCAACCTAGGACTTTTCCATTAAA  22395
hCoV-19/England/20139029304/2020|EPI_ISL_421910|2020-03-26	95.83%	1	0
fwd      1 TCAACCTAGGACTTTTCTATTAAA     24
           ||||||||||||X|||||||||||
hit  22372 TCAACCTAGGACCTTTCTATTAAA  22395
hCoV-19/England/20124034002/2020|EPI_ISL_418709|2020-03-16	95.83%	1	0
fwd      1 TCAACCTAGGACTTTTCTATTAAA     24
           |||||||||X||||||||||||||
hit  22366 TCAACCTAGAACTTTTCTATTAAA  22389
hCoV-19/Bosnia_and_Herzegovina/03_Tuzla/2020|EPI_ISL_463893|2020-05-25	95.83%	1	0
fwd      1 TCAACCTAGGACTTTTCTATTAAA     24
           ||||||||||||||||X|||||||
hit  22311 TCAACCTAGGACTTTTATATTAAA  22334
hCoV-19/Belgium/ULG-10052/2020|EPI_ISL_424657|2020-04-05	95.83%	1	1
fwd      1 TCAACCTAGGACTTTTCTATTAAA     24
           |||||||||||||||||||||X||
hit  22372 TCAACCTAGGACTTTTCTATTGAA  22395

--> 40847 of 40875 covered (99.93%)
--> 28 of 40875 missed (0.07%) with at least 1 mismatch (28 fwd)
--> 2 of 40875 missed (0.00%) with at least 1 mismatch in 3' region (2 fwd)
--> 0 of 40875 missed (0.00%) with at least 2 mismatches in 3' region (0 fwd)
