# Supplementary material for: An engineered CRISPR-Cas12a variant and DNA-RNA hybrid guides enable robust and rapid COVID-19 testing
Source: Nat Commun. 2021 Mar 19;12:1739. doi: 10.1038/s41467-021-21996-6 (PMC7979722; doi:10.1038/s41467-021-21996-6)
Supplement: Supplementary file 6 — Supplementary Data 2 [file 41467_2021_21996_MOESM6_ESM.zip › S11-GTGCACTTGACCCTCTCTCAGAAA_sensitivity_miss.txt]

hCoV-19/Wales/PHWC-3122E/2020|EPI_ISL_446423|2020-04-10	95.83%	1	1
fwd      1 GTGCACTTGACCCTCTCTCAGAAA     24
           |||||||||||||||||||||||X
hit  22396 GTGCACTTGACCCTCTCTCAGAAG  22419
hCoV-19/Wales/PHWC-27B20/2020|EPI_ISL_432367|2020-03-30	95.83%	1	0
fwd      1 GTGCACTTGACCCTCTCTCAGAAA     24
           |X||||||||||||||||||||||
hit  22433 GCGCACTTGACCCTCTCTCAGAAA  22456
hCoV-19/USA/WA-S597/2020|EPI_ISL_438150|2020-04-13	95.83%	1	0
fwd      1 GTGCACTTGACCCTCTCTCAGAAA     24
           ||||||||||||||||X|||||||
hit  22434 GTGCACTTGACCCTCTTTCAGAAA  22457
hCoV-19/USA/VA-DCLS-0398/2020|EPI_ISL_467793|2020-04-20	95.83%	1	0
fwd      1 GTGCACTTGACCCTCTCTCAGAAA     24
           ||||X|||||||||||||||||||
hit  22422 GTGCTCTTGACCCTCTCTCAGAAA  22445
hCoV-19/USA/VA-DCLS-0016/2020|EPI_ISL_419710|2020-03-12	95.83%	1	0
fwd      1 GTGCACTTGACCCTCTCTCAGAAA     24
           ||||||||||X|||||||||||||
hit  22417 GTGCACTTGATCCTCTCTCAGAAA  22440
hCoV-19/USA/UT-QDX-132/2020|EPI_ISL_467913|2020-03-13	95.83%	1	0
fwd      1 GTGCACTTGACCCTCTCTCAGAAA     24
           ||||||||||||||||X|||||||
hit  22380 GTGCACTTGACCCTCTTTCAGAAA  22403
hCoV-19/USA/NY-PV08403/2020|EPI_ISL_421371|2020-03-17	95.83%	1	1
fwd      1 GTGCACTTGACCCTCTCTCAGAAA     24
           |||||||||||||||||||||X||
hit  22375 GTGCACTTGACCCTCTCTCAGGAA  22398
hCoV-19/USA/NY-NYUMC186/2020|EPI_ISL_427482|2020-04-01	95.83%	1	0
fwd      1 GTGCACTTGACCCTCTCTCAGAAA     24
           |||||||X||||||||||||||||
hit  22434 GTGCACTCGACCCTCTCTCAGAAA  22457
hCoV-19/USA/MI-MDHHS-SC20633/2020|EPI_ISL_462715|2020-04-17	95.83%	1	1
fwd      1 GTGCACTTGACCCTCTCTCAGAAA     24
           ||||||||||||||||||||X|||
hit  22434 GTGCACTTGACCCTCTCTCACAAA  22457
hCoV-19/USA/MA-MGH-00521/2020|EPI_ISL_460224|2020-03-16	95.83%	1	0
fwd      1 GTGCACTTGACCCTCTCTCAGAAA     24
           ||||||||||||||||X|||||||
hit  22406 GTGCACTTGACCCTCTTTCAGAAA  22429
hCoV-19/USA/LA-EVTL026/2020|EPI_ISL_435564|2020-04-24	95.83%	1	0
fwd      1 GTGCACTTGACCCTCTCTCAGAAA     24
           ||||||||||||||||X|||||||
hit  22434 GTGCACTTGACCCTCTTTCAGAAA  22457
hCoV-19/USA/IL-NM0125/2020|EPI_ISL_444607|2020-03-21	95.83%	1	0
fwd      1 GTGCACTTGACCCTCTCTCAGAAA     24
           ||||||||||||||||X|||||||
hit  22434 GTGCACTTGACCCTCTTTCAGAAA  22457
hCoV-19/USA/FL-BPHL-048/2020|EPI_ISL_436552|2020-04-17	95.83%	1	0
fwd      1 GTGCACTTGACCCTCTCTCAGAAA     24
           ||||||||||X|||||||||||||
hit  22432 GTGCACTTGATCCTCTCTCAGAAA  22455
hCoV-19/USA/FL-BPHL-047/2020|EPI_ISL_436551|2020-04-17	95.83%	1	0
fwd      1 GTGCACTTGACCCTCTCTCAGAAA     24
           ||||||||||X|||||||||||||
hit  22432 GTGCACTTGATCCTCTCTCAGAAA  22455
hCoV-19/USA/FL-BPHL-046/2020|EPI_ISL_436550|2020-04-17	95.83%	1	0
fwd      1 GTGCACTTGACCCTCTCTCAGAAA     24
           ||||||||||X|||||||||||||
hit  22431 GTGCACTTGATCCTCTCTCAGAAA  22454
hCoV-19/USA/FL-BPHL-020/2020|EPI_ISL_436524|2020-04-15	95.83%	1	0
fwd      1 GTGCACTTGACCCTCTCTCAGAAA     24
           ||||||||||X|||||||||||||
hit  22431 GTGCACTTGATCCTCTCTCAGAAA  22454
hCoV-19/USA/FL-BPHL-017/2020|EPI_ISL_436521|2020-04-08	95.83%	1	0
fwd      1 GTGCACTTGACCCTCTCTCAGAAA     24
           ||||||||||X|||||||||||||
hit  22402 GTGCACTTGATCCTCTCTCAGAAA  22425
hCoV-19/USA/FL-BPHL-0106/2020|EPI_ISL_445048|2020-04-29	95.83%	1	0
fwd      1 GTGCACTTGACCCTCTCTCAGAAA     24
           ||||||||||X|||||||||||||
hit  22431 GTGCACTTGATCCTCTCTCAGAAA  22454
hCoV-19/USA/FL-BPHL-0104/2020|EPI_ISL_445046|2020-04-28	95.83%	1	0
fwd      1 GTGCACTTGACCCTCTCTCAGAAA     24
           ||||||||||X|||||||||||||
hit  22401 GTGCACTTGATCCTCTCTCAGAAA  22424
hCoV-19/USA/FL-BPHL-0076/2020|EPI_ISL_445019|2020-04-29	95.83%	1	0
fwd      1 GTGCACTTGACCCTCTCTCAGAAA     24
           ||||||||||X|||||||||||||
hit  22405 GTGCACTTGATCCTCTCTCAGAAA  22428
hCoV-19/USA/FL-BPHL-0070/2020|EPI_ISL_445013|2020-04-17	95.83%	1	0
fwd      1 GTGCACTTGACCCTCTCTCAGAAA     24
           ||||||||||X|||||||||||||
hit  22405 GTGCACTTGATCCTCTCTCAGAAA  22428
hCoV-19/USA/FL-BPHL-0061/2020|EPI_ISL_445004|2020-04-15	95.83%	1	0
fwd      1 GTGCACTTGACCCTCTCTCAGAAA     24
           ||||||||||X|||||||||||||
hit  22401 GTGCACTTGATCCTCTCTCAGAAA  22424
hCoV-19/USA/FL-BPHL-0060/2020|EPI_ISL_445003|2020-04-15	95.83%	1	0
fwd      1 GTGCACTTGACCCTCTCTCAGAAA     24
           ||||||||||X|||||||||||||
hit  22401 GTGCACTTGATCCTCTCTCAGAAA  22424
hCoV-19/Turkey/HSGM-8975/2020|EPI_ISL_429863|2020-03-22	95.83%	1	0
fwd      1 GTGCACTTGACCCTCTCTCAGAAA     24
           ||||||||||X|||||||||||||
hit  22169 GTGCACTTGATCCTCTCTCAGAAA  22192
hCoV-19/Turkey/HSGM-8968/2020|EPI_ISL_429861|2020-03-22	95.83%	1	0
fwd      1 GTGCACTTGACCCTCTCTCAGAAA     24
           ||||||||||X|||||||||||||
hit  22169 GTGCACTTGATCCTCTCTCAGAAA  22192
hCoV-19/Turkey/HSGM-8964/2020|EPI_ISL_428723|2020-03-22	95.83%	1	0
fwd      1 GTGCACTTGACCCTCTCTCAGAAA     24
           ||||||||||X|||||||||||||
hit  22169 GTGCACTTGATCCTCTCTCAGAAA  22192
hCoV-19/Turkey/HSGM-5711/2020|EPI_ISL_428716|2020-03-18	95.83%	1	0
fwd      1 GTGCACTTGACCCTCTCTCAGAAA     24
           ||||||||||X|||||||||||||
hit  22169 GTGCACTTGATCCTCTCTCAGAAA  22192
hCoV-19/Turkey/HSGM-4701/2020|EPI_ISL_429869|2020-03-17	95.83%	1	0
fwd      1 GTGCACTTGACCCTCTCTCAGAAA     24
           ||||||||||X|||||||||||||
hit  22169 GTGCACTTGATCCTCTCTCAGAAA  22192
hCoV-19/Turkey/HSGM-1432/2020|EPI_ISL_437326|2020-03-19	95.83%	1	0
fwd      1 GTGCACTTGACCCTCTCTCAGAAA     24
           ||||||||||X|||||||||||||
hit  22428 GTGCACTTGATCCTCTCTCAGAAA  22451
hCoV-19/Turkey/HSGM-1081/2020|EPI_ISL_437310|2020-03-27	95.83%	1	0
fwd      1 GTGCACTTGACCCTCTCTCAGAAA     24
           ||||||||||X|||||||||||||
hit  22428 GTGCACTTGATCCTCTCTCAGAAA  22451
hCoV-19/Tunisia/COV1339/2020|EPI_ISL_463003|2020-03-30	95.83%	1	0
fwd      1 GTGCACTTGACCCTCTCTCAGAAA     24
           |X||||||||||||||||||||||
hit  22395 GCGCACTTGACCCTCTCTCAGAAA  22418
hCoV-19/Thailand/Bangkok-0069/2020|EPI_ISL_447011|2020-03-29	95.83%	1	0
fwd      1 GTGCACTTGACCCTCTCTCAGAAA     24
           |||||||||||||X||||||||||
hit  22380 GTGCACTTGACCCGCTCTCAGAAA  22403
hCoV-19/Scotland/EDB5276/2020|EPI_ISL_456997|2020-05-19	95.83%	1	0
fwd      1 GTGCACTTGACCCTCTCTCAGAAA     24
           ||||||||||||||||X|||||||
hit  22434 GTGCACTTGACCCTCTTTCAGAAA  22457
hCoV-19/Scotland/EDB2678/2020|EPI_ISL_439261|2020-04-26	95.83%	1	0
fwd      1 GTGCACTTGACCCTCTCTCAGAAA     24
           ||||||||||X|||||||||||||
hit  22434 GTGCACTTGATCCTCTCTCAGAAA  22457
hCoV-19/Scotland/EDB1706/2020|EPI_ISL_433124|2020-04-15	95.83%	1	0
fwd      1 GTGCACTTGACCCTCTCTCAGAAA     24
           ||||||||||||||||X|||||||
hit  22434 GTGCACTTGACCCTCTTTCAGAAA  22457
hCoV-19/Saudi_Arabia/KAUST-Makkah236/2020|EPI_ISL_437731|2020-04-16	95.83%	1	0
fwd      1 GTGCACTTGACCCTCTCTCAGAAA     24
           ||||||||||X|||||||||||||
hit  22434 GTGCACTTGATCCTCTCTCAGAAA  22457
hCoV-19/Saudi_Arabia/KAUST-Makkah233/2020|EPI_ISL_437729|2020-04-16	95.83%	1	0
fwd      1 GTGCACTTGACCCTCTCTCAGAAA     24
           ||||||||||X|||||||||||||
hit  22434 GTGCACTTGATCCTCTCTCAGAAA  22457
hCoV-19/Saudi_Arabia/KAUST-Makkah227/2020|EPI_ISL_437723|2020-04-16	95.83%	1	0
fwd      1 GTGCACTTGACCCTCTCTCAGAAA     24
           ||||||||||X|||||||||||||
hit  22434 GTGCACTTGATCCTCTCTCAGAAA  22457
hCoV-19/Saudi_Arabia/KAUST-Makkah196/2020|EPI_ISL_437710|2020-04-14	95.83%	1	0
fwd      1 GTGCACTTGACCCTCTCTCAGAAA     24
           ||||||||||X|||||||||||||
hit  22434 GTGCACTTGATCCTCTCTCAGAAA  22457
hCoV-19/Saudi_Arabia/KAUST-Makkah189/2020|EPI_ISL_437706|2020-04-14	95.83%	1	0
fwd      1 GTGCACTTGACCCTCTCTCAGAAA     24
           ||||||||||X|||||||||||||
hit  22434 GTGCACTTGATCCTCTCTCAGAAA  22457
hCoV-19/Saudi_Arabia/KAUST-Madinah265/2020|EPI_ISL_437748|2020-04-20	95.83%	1	0
fwd      1 GTGCACTTGACCCTCTCTCAGAAA     24
           ||||||||||X|||||||||||||
hit  22434 GTGCACTTGATCCTCTCTCAGAAA  22457
hCoV-19/Saudi_Arabia/KAUST-Madinah255/2020|EPI_ISL_437739|2020-04-20	95.83%	1	0
fwd      1 GTGCACTTGACCCTCTCTCAGAAA     24
           ||||||||||X|||||||||||||
hit  22434 GTGCACTTGATCCTCTCTCAGAAA  22457
hCoV-19/Saudi_Arabia/KAUST-Madinah252/2020|EPI_ISL_437736|2020-04-20	95.83%	1	0
fwd      1 GTGCACTTGACCCTCTCTCAGAAA     24
           ||||||||||X|||||||||||||
hit  22434 GTGCACTTGATCCTCTCTCAGAAA  22457
hCoV-19/Saudi_Arabia/KAUST-Madinah208/2020|EPI_ISL_437715|2020-04-14	95.83%	1	0
fwd      1 GTGCACTTGACCCTCTCTCAGAAA     24
           ||||||||||X|||||||||||||
hit  22434 GTGCACTTGATCCTCTCTCAGAAA  22457
hCoV-19/Russia/Kipen-RII6907V/2020|EPI_ISL_450246|2020-04-19	95.83%	1	0
fwd      1 GTGCACTTGACCCTCTCTCAGAAA     24
           ||||||||||||||||X|||||||
hit  22434 GTGCACTTGACCCTCTTTCAGAAA  22457
hCoV-19/Portugal/PT0218/2020|EPI_ISL_453932|2020-03-30	95.83%	1	0
fwd      1 GTGCACTTGACCCTCTCTCAGAAA     24
           ||||||||||||||||X|||||||
hit  22284 GTGCACTTGACCCTCTTTCAGAAA  22307
hCoV-19/Portugal/PT0217/2020|EPI_ISL_453931|2020-03-30	95.83%	1	0
fwd      1 GTGCACTTGACCCTCTCTCAGAAA     24
           ||||||||||||||||X|||||||
hit  22284 GTGCACTTGACCCTCTTTCAGAAA  22307
hCoV-19/Netherlands/ZuidHolland_113/2020|EPI_ISL_455302|2020-04-07	95.83%	1	0
fwd      1 GTGCACTTGACCCTCTCTCAGAAA     24
           ||||||||||X|||||||||||||
hit  22380 GTGCACTTGATCCTCTCTCAGAAA  22403
hCoV-19/Malaysia/IIUM91/2020|EPI_ISL_455313|2020-04-02	95.83%	1	0
fwd      1 GTGCACTTGACCCTCTCTCAGAAA     24
           ||||||||||X|||||||||||||
hit  22380 GTGCACTTGATCCTCTCTCAGAAA  22403
hCoV-19/India/NCDC-02157/2020|EPI_ISL_435073|2020-03-26	95.83%	1	0
fwd      1 GTGCACTTGACCCTCTCTCAGAAA     24
           |||||0||||X|||||||||||||
hit  22434 GTGCANTTGATCCTCTCTCAGAAA  22457
hCoV-19/India/NCDC-01757/2020|EPI_ISL_435068|2020-03-18	95.83%	1	0
fwd      1 GTGCACTTGACCCTCTCTCAGAAA     24
           ||||||||||X|||||||||||||
hit  22434 GTGCACTTGATCCTCTCTCAGAAA  22457
hCoV-19/India/NCDC-01744/2020|EPI_ISL_435069|2020-03-18	95.83%	1	0
fwd      1 GTGCACTTGACCCTCTCTCAGAAA     24
           ||||||||||X|||||||||||||
hit  22434 GTGCACTTGATCCTCTCTCAGAAA  22457
hCoV-19/India/NCDC-01712/2020|EPI_ISL_435067|2020-03-18	95.83%	1	0
fwd      1 GTGCACTTGACCCTCTCTCAGAAA     24
           ||||||||||X|||||||||||||
hit  22434 GTGCACTTGATCCTCTCTCAGAAA  22457
hCoV-19/India/NCDC-01711/2020|EPI_ISL_435066|2020-03-18	95.83%	1	0
fwd      1 GTGCACTTGACCCTCTCTCAGAAA     24
           ||||||||||X|||||||||||||
hit  22434 GTGCACTTGATCCTCTCTCAGAAA  22457
hCoV-19/India/NCDC-01475/2020|EPI_ISL_435065|2020-03-15	95.83%	1	0
fwd      1 GTGCACTTGACCCTCTCTCAGAAA     24
           ||||||||||X|||||||||||||
hit  22434 GTGCACTTGATCCTCTCTCAGAAA  22457
hCoV-19/India/ILSCV18539/2020|EPI_ISL_463062|2020-05-13	95.83%	1	0
fwd      1 GTGCACTTGACCCTCTCTCAGAAA     24
           ||||||||||X|||||||||||||
hit  22434 GTGCACTTGATCCTCTCTCAGAAA  22457
hCoV-19/India/ILSCV18534/2020|EPI_ISL_463061|2020-05-13	95.83%	1	0
fwd      1 GTGCACTTGACCCTCTCTCAGAAA     24
           ||||||||||X|||||||||||||
hit  22434 GTGCACTTGATCCTCTCTCAGAAA  22457
hCoV-19/India/ILSCV18525/2020|EPI_ISL_463060|2020-05-13	95.83%	1	0
fwd      1 GTGCACTTGACCCTCTCTCAGAAA     24
           ||||||||||X|||||||||||||
hit  22434 GTGCACTTGATCCTCTCTCAGAAA  22457
hCoV-19/India/GBRC95b/2020|EPI_ISL_450783|2020-04-11	95.83%	1	0
fwd      1 GTGCACTTGACCCTCTCTCAGAAA     24
           ||||||||||X|||||||||||||
hit  22434 GTGCACTTGATCCTCTCTCAGAAA  22457
hCoV-19/India/GBRC91/2020|EPI_ISL_447553|2020-04-27	95.83%	1	0
fwd      1 GTGCACTTGACCCTCTCTCAGAAA     24
           ||||||||||X|||||||||||||
hit  22434 GTGCACTTGATCCTCTCTCAGAAA  22457
hCoV-19/India/GBRC87/2020|EPI_ISL_447548|2020-04-28	95.83%	1	0
fwd      1 GTGCACTTGACCCTCTCTCAGAAA     24
           ||||||||||X|||||||||||||
hit  22434 GTGCACTTGATCCTCTCTCAGAAA  22457
hCoV-19/India/GBRC85/2020|EPI_ISL_447546|2020-05-05	95.83%	1	0
fwd      1 GTGCACTTGACCCTCTCTCAGAAA     24
           ||||||||||X|||||||||||||
hit  22434 GTGCACTTGATCCTCTCTCAGAAA  22457
hCoV-19/India/GBRC8/2020|EPI_ISL_435055|2020-04-22	95.83%	1	0
fwd      1 GTGCACTTGACCCTCTCTCAGAAA     24
           ||||||||||X|||||||||||||
hit  22434 GTGCACTTGATCCTCTCTCAGAAA  22457
hCoV-19/India/GBRC73/2020|EPI_ISL_447051|2020-04-29	95.83%	1	0
fwd      1 GTGCACTTGACCCTCTCTCAGAAA     24
           ||||||||||X|||||||||||||
hit  22434 GTGCACTTGATCCTCTCTCAGAAA  22457
hCoV-19/India/GBRC72b/2020|EPI_ISL_447050|2020-04-29	95.83%	1	0
fwd      1 GTGCACTTGACCCTCTCTCAGAAA     24
           ||||||||||X|||||||||||||
hit  22434 GTGCACTTGATCCTCTCTCAGAAA  22457
hCoV-19/India/GBRC72a/2020|EPI_ISL_447049|2020-04-29	95.83%	1	0
fwd      1 GTGCACTTGACCCTCTCTCAGAAA     24
           ||||||||||X|||||||||||||
hit  22434 GTGCACTTGATCCTCTCTCAGAAA  22457
hCoV-19/India/GBRC71/2020|EPI_ISL_447048|2020-04-27	95.83%	1	0
fwd      1 GTGCACTTGACCCTCTCTCAGAAA     24
           ||||||||||X|||||||||||||
hit  22434 GTGCACTTGATCCTCTCTCAGAAA  22457
hCoV-19/India/GBRC69/2020|EPI_ISL_447046|2020-05-04	95.83%	1	0
fwd      1 GTGCACTTGACCCTCTCTCAGAAA     24
           ||||||||||X|||||||||||||
hit  22434 GTGCACTTGATCCTCTCTCAGAAA  22457
hCoV-19/India/GBRC68/2020|EPI_ISL_447045|2020-05-03	95.83%	1	0
fwd      1 GTGCACTTGACCCTCTCTCAGAAA     24
           ||||||||||X|||||||||||||
hit  22434 GTGCACTTGATCCTCTCTCAGAAA  22457
hCoV-19/India/GBRC67b/2020|EPI_ISL_447044|2020-05-03	95.83%	1	0
fwd      1 GTGCACTTGACCCTCTCTCAGAAA     24
           ||||||||||X|||||||||||||
hit  22434 GTGCACTTGATCCTCTCTCAGAAA  22457
hCoV-19/India/GBRC67a/2020|EPI_ISL_447043|2020-05-03	95.83%	1	0
fwd      1 GTGCACTTGACCCTCTCTCAGAAA     24
           ||||||||||X|||||||||||||
hit  22434 GTGCACTTGATCCTCTCTCAGAAA  22457
hCoV-19/India/GBRC65b/2020|EPI_ISL_447041|2020-05-03	95.83%	1	0
fwd      1 GTGCACTTGACCCTCTCTCAGAAA     24
           ||||||||||X|||||||||||||
hit  22434 GTGCACTTGATCCTCTCTCAGAAA  22457
hCoV-19/India/GBRC65a/2020|EPI_ISL_447040|2020-05-03	95.83%	1	0
fwd      1 GTGCACTTGACCCTCTCTCAGAAA     24
           ||||||||||X|||||||||||||
hit  22434 GTGCACTTGATCCTCTCTCAGAAA  22457
hCoV-19/India/GBRC64/2020|EPI_ISL_447039|2020-05-03	95.83%	1	0
fwd      1 GTGCACTTGACCCTCTCTCAGAAA     24
           ||||||||||X|||||||||||||
hit  22434 GTGCACTTGATCCTCTCTCAGAAA  22457
hCoV-19/India/GBRC60/2020|EPI_ISL_447035|2020-05-03	95.83%	1	0
fwd      1 GTGCACTTGACCCTCTCTCAGAAA     24
           ||||||||||X|||||||||||||
hit  22434 GTGCACTTGATCCTCTCTCAGAAA  22457
hCoV-19/India/GBRC59/2020|EPI_ISL_447034|2020-05-03	95.83%	1	0
fwd      1 GTGCACTTGACCCTCTCTCAGAAA     24
           ||||||||||X|||||||||||||
hit  22434 GTGCACTTGATCCTCTCTCAGAAA  22457
hCoV-19/India/GBRC58/2020|EPI_ISL_447033|2020-05-03	95.83%	1	0
fwd      1 GTGCACTTGACCCTCTCTCAGAAA     24
           ||||||||||X|||||||||||||
hit  22434 GTGCACTTGATCCTCTCTCAGAAA  22457
hCoV-19/India/GBRC55/2020|EPI_ISL_444486|2020-05-04	95.83%	1	0
fwd      1 GTGCACTTGACCCTCTCTCAGAAA     24
           ||||||||||X|||||||||||||
hit  22434 GTGCACTTGATCCTCTCTCAGAAA  22457
hCoV-19/India/GBRC45/2020|EPI_ISL_444476|2020-04-29	95.83%	1	0
fwd      1 GTGCACTTGACCCTCTCTCAGAAA     24
           ||||||||||X|||||||||||||
hit  22434 GTGCACTTGATCCTCTCTCAGAAA  22457
hCoV-19/India/GBRC41/2020|EPI_ISL_444472|2020-04-29	95.83%	1	0
fwd      1 GTGCACTTGACCCTCTCTCAGAAA     24
           ||||||||||X|||||||||||||
hit  22434 GTGCACTTGATCCTCTCTCAGAAA  22457
hCoV-19/India/GBRC38/2020|EPI_ISL_444469|2020-04-29	95.83%	1	0
fwd      1 GTGCACTTGACCCTCTCTCAGAAA     24
           ||||||||||X|||||||||||||
hit  22434 GTGCACTTGATCCTCTCTCAGAAA  22457
hCoV-19/India/GBRC35/2020|EPI_ISL_444466|2020-04-29	95.83%	1	0
fwd      1 GTGCACTTGACCCTCTCTCAGAAA     24
           ||||||||||X|||||||||||||
hit  22434 GTGCACTTGATCCTCTCTCAGAAA  22457
hCoV-19/India/GBRC34/2020|EPI_ISL_444465|2020-04-29	95.83%	1	0
fwd      1 GTGCACTTGACCCTCTCTCAGAAA     24
           ||||||||||X|||||||||||||
hit  22434 GTGCACTTGATCCTCTCTCAGAAA  22457
hCoV-19/India/GBRC33/2020|EPI_ISL_444464|2020-04-29	95.83%	1	0
fwd      1 GTGCACTTGACCCTCTCTCAGAAA     24
           ||||||||||X|||||||||||||
hit  22434 GTGCACTTGATCCTCTCTCAGAAA  22457
hCoV-19/India/GBRC30/2020|EPI_ISL_444461|2020-04-29	95.83%	1	0
fwd      1 GTGCACTTGACCCTCTCTCAGAAA     24
           ||||||||||X|||||||||||||
hit  22434 GTGCACTTGATCCTCTCTCAGAAA  22457
hCoV-19/India/GBRC28/2020|EPI_ISL_444459|2020-04-30	95.83%	1	0
fwd      1 GTGCACTTGACCCTCTCTCAGAAA     24
           ||||||||||X|||||||||||||
hit  22434 GTGCACTTGATCCTCTCTCAGAAA  22457
hCoV-19/India/GBRC24b/2020|EPI_ISL_437454|2020-04-26	95.83%	1	0
fwd      1 GTGCACTTGACCCTCTCTCAGAAA     24
           ||||||||||X|||||||||||||
hit  22434 GTGCACTTGATCCTCTCTCAGAAA  22457
hCoV-19/India/GBRC23/2020|EPI_ISL_437452|2020-04-26	95.83%	1	0
fwd      1 GTGCACTTGACCCTCTCTCAGAAA     24
           ||||||||||X|||||||||||||
hit  22434 GTGCACTTGATCCTCTCTCAGAAA  22457
hCoV-19/India/GBRC183b/2020|EPI_ISL_467054|2020-06-03	95.83%	1	0
fwd      1 GTGCACTTGACCCTCTCTCAGAAA     24
           ||||||||||X|||||||||||||
hit  22434 GTGCACTTGATCCTCTCTCAGAAA  22457
hCoV-19/India/GBRC183a/2020|EPI_ISL_467053|2020-06-03	95.83%	1	0
fwd      1 GTGCACTTGACCCTCTCTCAGAAA     24
           ||||||||||X|||||||||||||
hit  22434 GTGCACTTGATCCTCTCTCAGAAA  22457
hCoV-19/India/GBRC182a/2020|EPI_ISL_467051|2020-06-03	95.83%	1	0
fwd      1 GTGCACTTGACCCTCTCTCAGAAA     24
           ||||||||||X|||||||||||||
hit  22434 GTGCACTTGATCCTCTCTCAGAAA  22457
hCoV-19/India/GBRC181b/2020|EPI_ISL_467050|2020-06-03	95.83%	1	0
fwd      1 GTGCACTTGACCCTCTCTCAGAAA     24
           ||||||||||X|||||||||||||
hit  22434 GTGCACTTGATCCTCTCTCAGAAA  22457
hCoV-19/India/GBRC181a/2020|EPI_ISL_467049|2020-06-03	95.83%	1	0
fwd      1 GTGCACTTGACCCTCTCTCAGAAA     24
           ||||||||||X|||||||||||||
hit  22434 GTGCACTTGATCCTCTCTCAGAAA  22457
hCoV-19/India/GBRC17b/2020|EPI_ISL_437446|2020-04-26	95.83%	1	0
fwd      1 GTGCACTTGACCCTCTCTCAGAAA     24
           ||||||||||X|||||||||||||
hit  22434 GTGCACTTGATCCTCTCTCAGAAA  22457
hCoV-19/India/GBRC17a/2020|EPI_ISL_437445|2020-04-26	95.83%	1	0
fwd      1 GTGCACTTGACCCTCTCTCAGAAA     24
           ||||||||||X|||||||||||||
hit  22434 GTGCACTTGATCCTCTCTCAGAAA  22457
hCoV-19/India/GBRC179b/2020|EPI_ISL_467046|2020-06-03	95.83%	1	0
fwd      1 GTGCACTTGACCCTCTCTCAGAAA     24
           ||||||||||X|||||||||||||
hit  22434 GTGCACTTGATCCTCTCTCAGAAA  22457
hCoV-19/India/GBRC179a/2020|EPI_ISL_467045|2020-06-03	95.83%	1	0
fwd      1 GTGCACTTGACCCTCTCTCAGAAA     24
           ||||||||||X|||||||||||||
hit  22434 GTGCACTTGATCCTCTCTCAGAAA  22457
hCoV-19/India/GBRC177b/2020|EPI_ISL_467042|2020-06-03	95.83%	1	0
fwd      1 GTGCACTTGACCCTCTCTCAGAAA     24
           ||||||||||X|||||||||||||
hit  22434 GTGCACTTGATCCTCTCTCAGAAA  22457
hCoV-19/India/GBRC177a/2020|EPI_ISL_467041|2020-06-03	95.83%	1	0
fwd      1 GTGCACTTGACCCTCTCTCAGAAA     24
           ||||||||||X|||||||||||||
hit  22434 GTGCACTTGATCCTCTCTCAGAAA  22457
hCoV-19/India/GBRC174b/2020|EPI_ISL_467038|2020-06-05	95.83%	1	0
fwd      1 GTGCACTTGACCCTCTCTCAGAAA     24
           ||||||||||X|||||||||||||
hit  22434 GTGCACTTGATCCTCTCTCAGAAA  22457
hCoV-19/India/GBRC172/2020|EPI_ISL_467034|2020-06-05	95.83%	1	0
fwd      1 GTGCACTTGACCCTCTCTCAGAAA     24
           ||||||||||X|||||||||||||
hit  22434 GTGCACTTGATCCTCTCTCAGAAA  22457
hCoV-19/India/GBRC167a/2020|EPI_ISL_461503|2020-05-27	95.83%	1	0
fwd      1 GTGCACTTGACCCTCTCTCAGAAA     24
           ||||||||||X|||||||||||||
hit  22434 GTGCACTTGATCCTCTCTCAGAAA  22457
hCoV-19/India/GBRC166b/2020|EPI_ISL_461502|2020-05-27	95.83%	1	0
fwd      1 GTGCACTTGACCCTCTCTCAGAAA     24
           ||||||||||X|||||||||||||
hit  22434 GTGCACTTGATCCTCTCTCAGAAA  22457
hCoV-19/India/GBRC166a/2020|EPI_ISL_461501|2020-05-27	95.83%	1	0
fwd      1 GTGCACTTGACCCTCTCTCAGAAA     24
           ||||||||||X|||||||||||||
hit  22434 GTGCACTTGATCCTCTCTCAGAAA  22457
hCoV-19/India/GBRC165/2020|EPI_ISL_461500|2020-05-27	95.83%	1	0
fwd      1 GTGCACTTGACCCTCTCTCAGAAA     24
           ||||||||||X|||||||||||||
hit  22434 GTGCACTTGATCCTCTCTCAGAAA  22457
hCoV-19/India/GBRC164/2020|EPI_ISL_461499|2020-05-27	95.83%	1	0
fwd      1 GTGCACTTGACCCTCTCTCAGAAA     24
           ||||||||||X|||||||||||||
hit  22434 GTGCACTTGATCCTCTCTCAGAAA  22457
hCoV-19/India/GBRC162a/2020|EPI_ISL_461495|2020-05-27	95.83%	1	0
fwd      1 GTGCACTTGACCCTCTCTCAGAAA     24
           ||||||||||X|||||||||||||
hit  22434 GTGCACTTGATCCTCTCTCAGAAA  22457
hCoV-19/India/GBRC160a/2020|EPI_ISL_461491|2020-05-27	95.83%	1	0
fwd      1 GTGCACTTGACCCTCTCTCAGAAA     24
           ||||||||||X|||||||||||||
hit  22434 GTGCACTTGATCCTCTCTCAGAAA  22457
hCoV-19/India/GBRC159b/2020|EPI_ISL_461490|2020-05-27	95.83%	1	0
fwd      1 GTGCACTTGACCCTCTCTCAGAAA     24
           ||||||||||X|||||||||||||
hit  22434 GTGCACTTGATCCTCTCTCAGAAA  22457
hCoV-19/India/GBRC159a/2020|EPI_ISL_461489|2020-05-27	95.83%	1	0
fwd      1 GTGCACTTGACCCTCTCTCAGAAA     24
           ||||||||||X|||||||||||||
hit  22434 GTGCACTTGATCCTCTCTCAGAAA  22457
hCoV-19/India/GBRC158/2020|EPI_ISL_461488|2020-05-27	95.83%	1	0
fwd      1 GTGCACTTGACCCTCTCTCAGAAA     24
           ||||||||||X|||||||||||||
hit  22434 GTGCACTTGATCCTCTCTCAGAAA  22457
hCoV-19/India/GBRC156/2020|EPI_ISL_461485|2020-05-27	95.83%	1	0
fwd      1 GTGCACTTGACCCTCTCTCAGAAA     24
           ||||||||||X|||||||||||||
hit  22434 GTGCACTTGATCCTCTCTCAGAAA  22457
hCoV-19/India/GBRC155/2020|EPI_ISL_461484|2020-05-27	95.83%	1	0
fwd      1 GTGCACTTGACCCTCTCTCAGAAA     24
           ||||||||||X|||||||||||||
hit  22434 GTGCACTTGATCCTCTCTCAGAAA  22457
hCoV-19/India/GBRC150b/2020|EPI_ISL_458113|2020-05-18	95.83%	1	0
fwd      1 GTGCACTTGACCCTCTCTCAGAAA     24
           ||||||||||X|||||||||||||
hit  22434 GTGCACTTGATCCTCTCTCAGAAA  22457
hCoV-19/India/GBRC150a/2020|EPI_ISL_458112|2020-05-18	95.83%	1	0
fwd      1 GTGCACTTGACCCTCTCTCAGAAA     24
           ||||||||||X|||||||||||||
hit  22434 GTGCACTTGATCCTCTCTCAGAAA  22457
hCoV-19/India/GBRC143/2020|EPI_ISL_458103|2020-05-05	95.83%	1	0
fwd      1 GTGCACTTGACCCTCTCTCAGAAA     24
           ||||||||||X|||||||||||||
hit  22434 GTGCACTTGATCCTCTCTCAGAAA  22457
hCoV-19/India/GBRC141a/2020|EPI_ISL_458100|2020-05-24	95.83%	1	0
fwd      1 GTGCACTTGACCCTCTCTCAGAAA     24
           ||||||||||X|||||||||||||
hit  22434 GTGCACTTGATCCTCTCTCAGAAA  22457
hCoV-19/India/GBRC140/2020|EPI_ISL_458099|2020-05-24	95.83%	1	0
fwd      1 GTGCACTTGACCCTCTCTCAGAAA     24
           ||||||||||X|||||||||||||
hit  22434 GTGCACTTGATCCTCTCTCAGAAA  22457
hCoV-19/India/GBRC139b/2020|EPI_ISL_458098|2020-05-24	95.83%	1	0
fwd      1 GTGCACTTGACCCTCTCTCAGAAA     24
           ||||||||||X|||||||||||||
hit  22434 GTGCACTTGATCCTCTCTCAGAAA  22457
hCoV-19/India/GBRC139a/2020|EPI_ISL_458097|2020-05-24	95.83%	1	0
fwd      1 GTGCACTTGACCCTCTCTCAGAAA     24
           ||||||||||X|||||||||||||
hit  22434 GTGCACTTGATCCTCTCTCAGAAA  22457
hCoV-19/India/GBRC137b/2020|EPI_ISL_458095|2020-05-24	95.83%	1	0
fwd      1 GTGCACTTGACCCTCTCTCAGAAA     24
           ||||||||||X|||||||||||||
hit  22434 GTGCACTTGATCCTCTCTCAGAAA  22457
hCoV-19/India/GBRC137a/2020|EPI_ISL_458094|2020-05-24	95.83%	1	0
fwd      1 GTGCACTTGACCCTCTCTCAGAAA     24
           ||||||||||X|||||||||||||
hit  22434 GTGCACTTGATCCTCTCTCAGAAA  22457
hCoV-19/India/GBRC136b/2020|EPI_ISL_458093|2020-05-24	95.83%	1	0
fwd      1 GTGCACTTGACCCTCTCTCAGAAA     24
           ||||||||||X|||||||||||||
hit  22434 GTGCACTTGATCCTCTCTCAGAAA  22457
hCoV-19/India/GBRC136a/2020|EPI_ISL_458092|2020-05-24	95.83%	1	0
fwd      1 GTGCACTTGACCCTCTCTCAGAAA     24
           ||||||||||X|||||||||||||
hit  22434 GTGCACTTGATCCTCTCTCAGAAA  22457
hCoV-19/India/GBRC135b/2020|EPI_ISL_458091|2020-05-24	95.83%	1	0
fwd      1 GTGCACTTGACCCTCTCTCAGAAA     24
           ||||||||||X|||||||||||||
hit  22434 GTGCACTTGATCCTCTCTCAGAAA  22457
hCoV-19/India/GBRC135a/2020|EPI_ISL_458090|2020-05-24	95.83%	1	0
fwd      1 GTGCACTTGACCCTCTCTCAGAAA     24
           ||||||||||X|||||||||||||
hit  22434 GTGCACTTGATCCTCTCTCAGAAA  22457
hCoV-19/India/GBRC133/2020|EPI_ISL_458088|2020-05-24	95.83%	1	0
fwd      1 GTGCACTTGACCCTCTCTCAGAAA     24
           ||||||||||X|||||||||||||
hit  22434 GTGCACTTGATCCTCTCTCAGAAA  22457
hCoV-19/India/GBRC131/2020|EPI_ISL_458086|2020-05-24	95.83%	1	0
fwd      1 GTGCACTTGACCCTCTCTCAGAAA     24
           ||||||||||X|||||||||||||
hit  22434 GTGCACTTGATCCTCTCTCAGAAA  22457
hCoV-19/India/GBRC117/2020|EPI_ISL_451162|2020-05-03	95.83%	1	0
fwd      1 GTGCACTTGACCCTCTCTCAGAAA     24
           ||||||||||X|||||||||||||
hit  22434 GTGCACTTGATCCTCTCTCAGAAA  22457
hCoV-19/India/GBRC108/2020|EPI_ISL_451153|2020-05-10	95.83%	1	0
fwd      1 GTGCACTTGACCCTCTCTCAGAAA     24
           ||||||||||X|||||||||||||
hit  22434 GTGCACTTGATCCTCTCTCAGAAA  22457
hCoV-19/India/GBRC107/2020|EPI_ISL_451152|2020-05-09	95.83%	1	0
fwd      1 GTGCACTTGACCCTCTCTCAGAAA     24
           ||||||||||X|||||||||||||
hit  22434 GTGCACTTGATCCTCTCTCAGAAA  22457
hCoV-19/India/GBRC106/2020|EPI_ISL_451151|2020-05-05	95.83%	1	0
fwd      1 GTGCACTTGACCCTCTCTCAGAAA     24
           ||||||||||X|||||||||||||
hit  22434 GTGCACTTGATCCTCTCTCAGAAA  22457
hCoV-19/India/GBRC104/2020|EPI_ISL_451149|2020-05-07	95.83%	1	0
fwd      1 GTGCACTTGACCCTCTCTCAGAAA     24
           ||||||||||X|||||||||||||
hit  22434 GTGCACTTGATCCTCTCTCAGAAA  22457
hCoV-19/Germany/NRW-39/2020|EPI_ISL_425123|2020-03-17	95.83%	1	0
fwd      1 GTGCACTTGACCCTCTCTCAGAAA     24
           |||||||||||||X||||||||||
hit  22434 GTGCACTTGACCCCCTCTCAGAAA  22457
hCoV-19/France/OCC-19/2020|EPI_ISL_434634|2020-04-11	95.83%	1	0
fwd      1 GTGCACTTGACCCTCTCTCAGAAA     24
           |||||||||||||||X||||||||
hit  22434 GTGCACTTGACCCTCACTCAGAAA  22457
hCoV-19/England/NORW-EABED/2020|EPI_ISL_457361|2020-05-09	95.83%	1	0
fwd      1 GTGCACTTGACCCTCTCTCAGAAA     24
           ||||||||||||||||X|||||||
hit  22402 GTGCACTTGACCCTCTTTCAGAAA  22425
hCoV-19/England/LIVE-99BB0/2020|EPI_ISL_439805|2020-04-12	95.83%	1	0
fwd      1 GTGCACTTGACCCTCTCTCAGAAA     24
           ||||||||||X|||||||||||||
hit  22434 GTGCACTTGATCCTCTCTCAGAAA  22457
hCoV-19/England/CAMB-7606F/2020|EPI_ISL_438529|2020-03-30	95.83%	1	0
fwd      1 GTGCACTTGACCCTCTCTCAGAAA     24
           |||||||X||||||||||||||||
hit  22377 GTGCACTCGACCCTCTCTCAGAAA  22400
hCoV-19/England/CAMB-1B2EC6/2020|EPI_ISL_456732|2020-05-19	95.83%	1	0
fwd      1 GTGCACTTGACCCTCTCTCAGAAA     24
           ||X|||||||||||||||||||||
hit  22434 GTTCACTTGACCCTCTCTCAGAAA  22457
hCoV-19/England/CAMB-1B1B1B/2020|EPI_ISL_452998|2020-05-16	95.83%	1	0
fwd      1 GTGCACTTGACCCTCTCTCAGAAA     24
           ||X|||||||||||||||||||||
hit  22434 GTTCACTTGACCCTCTCTCAGAAA  22457
hCoV-19/England/CAMB-1B1243/2020|EPI_ISL_459197|2020-05-07	95.83%	1	0
fwd      1 GTGCACTTGACCCTCTCTCAGAAA     24
           ||X|||||||||||||||||||||
hit  22380 GTTCACTTGACCCTCTCTCAGAAA  22403
hCoV-19/England/CAMB-1B09D6/2020|EPI_ISL_452926|2020-05-12	95.83%	1	0
fwd      1 GTGCACTTGACCCTCTCTCAGAAA     24
           ||X|||||||||||||||||||||
hit  22434 GTTCACTTGACCCTCTCTCAGAAA  22457
hCoV-19/England/CAMB-1B099A/2020|EPI_ISL_459206|2020-05-05	95.83%	1	0
fwd      1 GTGCACTTGACCCTCTCTCAGAAA     24
           ||X|||||||||||||||||||||
hit  22380 GTTCACTTGACCCTCTCTCAGAAA  22403
hCoV-19/England/CAMB-1B0068/2020|EPI_ISL_448103|2020-05-08	95.83%	1	0
fwd      1 GTGCACTTGACCCTCTCTCAGAAA     24
           ||X|||||||||||||||||||||
hit  22434 GTTCACTTGACCCTCTCTCAGAAA  22457
hCoV-19/England/CAMB-1AFC3B/2020|EPI_ISL_459205|2020-05-03	95.83%	1	0
fwd      1 GTGCACTTGACCCTCTCTCAGAAA     24
           ||X|||||||||||||||||||||
hit  22380 GTTCACTTGACCCTCTCTCAGAAA  22403
hCoV-19/England/CAMB-1AF07B/2020|EPI_ISL_459288|2020-04-29	95.83%	1	0
fwd      1 GTGCACTTGACCCTCTCTCAGAAA     24
           ||||||||||||||||X|||||||
hit  22380 GTGCACTTGACCCTCTTTCAGAAA  22403
hCoV-19/England/CAMB-1AEC78/2020|EPI_ISL_448066|2020-05-05	95.83%	1	0
fwd      1 GTGCACTTGACCCTCTCTCAGAAA     24
           ||X|||||||||||||||||||||
hit  22434 GTTCACTTGACCCTCTCTCAGAAA  22457
hCoV-19/England/CAMB-1AE71D/2020|EPI_ISL_459452|2020-04-29	95.83%	1	0
fwd      1 GTGCACTTGACCCTCTCTCAGAAA     24
           ||||||||||||||||X|||||||
hit  22380 GTGCACTTGACCCTCTTTCAGAAA  22403
hCoV-19/England/BRIS-12674A/2020|EPI_ISL_459024|2020-04-10	95.83%	1	0
fwd      1 GTGCACTTGACCCTCTCTCAGAAA     24
           ||||||||||||||||X|||||||
hit  22380 GTGCACTTGACCCTCTTTCAGAAA  22403
hCoV-19/England/BRIS-12530B/2020|EPI_ISL_443701|2020-03-28	95.83%	1	0
fwd      1 GTGCACTTGACCCTCTCTCAGAAA     24
           |X||||||||||||||||||||||
hit  22380 GCGCACTTGACCCTCTCTCAGAAA  22403
hCoV-19/England/20164070404/2020|EPI_ISL_466469|2020-04-08	95.83%	1	1
fwd      1 GTGCACTTGACCCTCTCTCAGAAA     24
           |||||||||||||||||||||X00
hit  22434 GTGCACTTGACCCTCTCTCAGGNN  22457
hCoV-19/England/20156050304/2020|EPI_ISL_466336|2020-04-03	95.83%	1	0
fwd      1 GTGCACTTGACCCTCTCTCAGAAA     24
           |||||||||||X||||||||||||
hit  22431 GTGCACTTGACTCTCTCTCAGAAA  22454
hCoV-19/England/20124095702/2020|EPI_ISL_418730|2020-03-18	95.83%	1	0
fwd      1 GTGCACTTGACCCTCTCTCAGAAA     24
           ||||||||||||||||X|||||||
hit  22434 GTGCACTTGACCCTCTTTCAGAAA  22457
hCoV-19/England/201160912/2020|EPI_ISL_464807|2020-03-09	95.83%	1	0
fwd      1 GTGCACTTGACCCTCTCTCAGAAA     24
           ||||||||||X|||||||||||||
hit  22434 GTGCACTTGATCCTCTCTCAGAAA  22457
hCoV-19/England/201060144/2020|EPI_ISL_464397|2020-03-04	95.83%	1	1
fwd      1 GTGCACTTGACCCTCTCTCAGAAA     24
           ||||||||||||||||||X|||||
hit  22434 GTGCACTTGACCCTCTCTTAGAAA  22457
hCoV-19/Canada/ON_PHL5757/2020|EPI_ISL_418359|2020-03-12	95.83%	1	0
fwd      1 GTGCACTTGACCCTCTCTCAGAAA     24
           ||||||||||X|||||||||||||
hit  22433 GTGCACTTGATCCTCTCTCAGAAA  22456
hCoV-19/Canada/ON_PHL5756/2020|EPI_ISL_418358|2020-03-12	95.83%	1	0
fwd      1 GTGCACTTGACCCTCTCTCAGAAA     24
           ||||||||||X|||||||||||||
hit  22433 GTGCACTTGATCCTCTCTCAGAAA  22456
hCoV-19/Bangladesh/CHRF_0006/2020|EPI_ISL_468074|2020-05-17	95.83%	1	0
fwd      1 GTGCACTTGACCCTCTCTCAGAAA     24
           ||||||||||X|||||||||||||
hit  22432 GTGCACTTGATCCTCTCTCAGAAA  22455
hCoV-19/Bangladesh/BCSIR-NILMRC_071/2020|EPI_ISL_466692|2020-05-26	95.83%	1	0
fwd      1 GTGCACTTGACCCTCTCTCAGAAA     24
           ||||||||||X|||||||||||||
hit  22434 GTGCACTTGATCCTCTCTCAGAAA  22457
hCoV-19/Bangladesh/BCSIR-NILMRC_070/2020|EPI_ISL_466639|2020-05-26	95.83%	1	0
fwd      1 GTGCACTTGACCCTCTCTCAGAAA     24
           ||||||||||X|||||||||||||
hit  22434 GTGCACTTGATCCTCTCTCAGAAA  22457
hCoV-19/Bangladesh/BCSIR-NILMRC_069/2020|EPI_ISL_466638|2020-05-26	95.83%	1	0
fwd      1 GTGCACTTGACCCTCTCTCAGAAA     24
           ||||||||||X|||||||||||||
hit  22434 GTGCACTTGATCCTCTCTCAGAAA  22457
hCoV-19/Bangladesh/BCSIR-NILMRC_067/2020|EPI_ISL_466637|2020-05-26	95.83%	1	0
fwd      1 GTGCACTTGACCCTCTCTCAGAAA     24
           ||||||||||X|||||||||||||
hit  22434 GTGCACTTGATCCTCTCTCAGAAA  22457
hCoV-19/Bangladesh/BARJ_CVASU_CTG_517/2020|EPI_ISL_450344|2020-05-03	95.83%	1	0
fwd      1 GTGCACTTGACCCTCTCTCAGAAA     24
           ||||||||||X|||||||||||||
hit  22420 GTGCACTTGATCCTCTCTCAGAAA  22443
hCoV-19/Bangladesh/BARJ_CVASU_CTG_511/2020|EPI_ISL_450343|2020-05-09	95.83%	1	0
fwd      1 GTGCACTTGACCCTCTCTCAGAAA     24
           ||||||||||X|||||||||||||
hit  22426 GTGCACTTGATCCTCTCTCAGAAA  22449
hCoV-19/USA/WA-UW-3992/2020|EPI_ISL_427231|2020-03-29	91.67%	2	0
fwd      1 GTGCACTTGACCCTCTCTCAGAAA     24
           X|X|||||||||||||||||||||
hit  22308 TTTCACTTGACCCTCTCTCAGAAA  22331
hCoV-19/Canada/QGLO-021/2020|EPI_ISL_459878|2020-03-27	91.67%	2	2
fwd      1 GTGCACTTGACCCTCTCTCAGAAA     24
           |||||||||||||||||||XX|||
hit  22245 GTGCACTTGACCCTCTCTCGAAAA  22268

--> 40880 of 41046 covered (99.60%)
--> 166 of 41046 missed (0.40%) with at least 1 mismatch (166 fwd)
--> 6 of 41046 missed (0.01%) with at least 1 mismatch in 3' region (6 fwd)
--> 1 of 41046 missed (0.00%) with at least 2 mismatches in 3' region (1 fwd)
