# Supplementary material for: An engineered CRISPR-Cas12a variant and DNA-RNA hybrid guides enable robust and rapid COVID-19 testing
Source: Nat Commun. 2021 Mar 19;12:1739. doi: 10.1038/s41467-021-21996-6 (PMC7979722; doi:10.1038/s41467-021-21996-6)
Supplement: Supplementary file 6 — Supplementary Data 2 [file 41467_2021_21996_MOESM6_ESM.zip › S13-TCAGAAACAAAGTGTACGTTGAAA_sensitivity_miss.txt]

hCoV-19/Wales/PHWC-32C4D/2020|EPI_ISL_446669|2020-04-15	95.83%	1	0
fwd      1 TCAGAAACAAAGTGTACGTTGAAA     24
           |||||||||||||||||X|||000
hit  22429 TCAGAAACAAAGTGTACTTTGNNN  22452
hCoV-19/Wales/PHWC-32050/2020|EPI_ISL_446601|2020-04-13	95.83%	1	0
fwd      1 TCAGAAACAAAGTGTACGTTGAAA     24
           |||||||||||||||||X||||||
hit  22447 TCAGAAACAAAGTGTACTTTGAAA  22470
hCoV-19/Wales/PHWC-31FBE/2020|EPI_ISL_446594|2020-04-14	95.83%	1	0
fwd      1 TCAGAAACAAAGTGTACGTTGAAA     24
           |||||||||||||||||X||||||
hit  22449 TCAGAAACAAAGTGTACTTTGAAA  22472
hCoV-19/Wales/PHWC-3122E/2020|EPI_ISL_446423|2020-04-10	95.83%	1	0
fwd      1 TCAGAAACAAAGTGTACGTTGAAA     24
           ||||||X|||||||||||||||||
hit  22413 TCAGAAGCAAAGTGTACGTTGAAA  22436
hCoV-19/Wales/PHWC-2F487/2020|EPI_ISL_446256|2020-04-17	95.83%	1	0
fwd      1 TCAGAAACAAAGTGTACGTTGAAA     24
           |||||||||||||||||X||||||
hit  22421 TCAGAAACAAAGTGTACTTTGAAA  22444
hCoV-19/Wales/PHWC-2F478/2020|EPI_ISL_446255|2020-04-17	95.83%	1	0
fwd      1 TCAGAAACAAAGTGTACGTTGAAA     24
           |||||||||||||||||X||||||
hit  22439 TCAGAAACAAAGTGTACTTTGAAA  22462
hCoV-19/Wales/PHWC-2B6C1/2020|EPI_ISL_445747|2020-04-12	95.83%	1	0
fwd      1 TCAGAAACAAAGTGTACGTTGAAA     24
           |||||||||||||||||X||||||
hit  22449 TCAGAAACAAAGTGTACTTTGAAA  22472
hCoV-19/Wales/PHWC-2B6B2/2020|EPI_ISL_445746|2020-04-12	95.83%	1	0
fwd      1 TCAGAAACAAAGTGTACGTTGAAA     24
           |||||||||||||||||X||||||
hit  22413 TCAGAAACAAAGTGTACTTTGAAA  22436
hCoV-19/Wales/PHWC-25A52/2020|EPI_ISL_422172|2020-03-23	95.83%	1	0
fwd      1 TCAGAAACAAAGTGTACGTTGAAA     24
           |||||||||||||||||X||||||
hit  22447 TCAGAAACAAAGTGTACTTTGAAA  22470
hCoV-19/Uganda/UG014/2020|EPI_ISL_451196|2020-03-25	95.83%	1	0
fwd      1 TCAGAAACAAAGTGTACGTTGAAA     24
           |||||||||||||||X||||||||
hit  22412 TCAGAAACAAAGTGTGCGTTGAAA  22435
hCoV-19/Uganda/UG007/2020|EPI_ISL_451189|2020-03-30	95.83%	1	0
fwd      1 TCAGAAACAAAGTGTACGTTGAAA     24
           ||||||||||0||||X||||||||
hit  22415 TCAGAAACAANGTGTGCGTTGAAA  22438
hCoV-19/USA/VA_6171/2020|EPI_ISL_424907|2020-03-06	95.83%	1	0
fwd      1 TCAGAAACAAAGTGTACGTTGAAA     24
           |||||||||||||||||X||||||
hit  22451 TCAGAAACAAAGTGTACTTTGAAA  22474
hCoV-19/USA/VA-DCLS-0021/2020|EPI_ISL_419713|2020-03-11	95.83%	1	0
fwd      1 TCAGAAACAAAGTGTACGTTGAAA     24
           |||||||||||||||||X||||||
hit  22414 TCAGAAACAAAGTGTACTTTGAAA  22437
hCoV-19/USA/UT-0291/2020|EPI_ISL_420811|2020-03-27	95.83%	1	0
fwd      1 TCAGAAACAAAGTGTACGTTGAAA     24
           |||||||||||||||||X||||||
hit  22424 TCAGAAACAAAGTGTACTTTGAAA  22447
hCoV-19/USA/UT-0290/2020|EPI_ISL_420810|2020-03-27	95.83%	1	0
fwd      1 TCAGAAACAAAGTGTACGTTGAAA     24
           |||||||||||||||||X||||||
hit  22451 TCAGAAACAAAGTGTACTTTGAAA  22474
hCoV-19/USA/OR-OHSU-0012/2020|EPI_ISL_437521|2020-04-08	95.83%	1	0
fwd      1 TCAGAAACAAAGTGTACGTTGAAA     24
           |||||||||||||||||X||||||
hit  22451 TCAGAAACAAAGTGTACTTTGAAA  22474
hCoV-19/USA/NY-PV08464/2020|EPI_ISL_421410|2020-03-18	95.83%	1	0
fwd      1 TCAGAAACAAAGTGTACGTTGAAA     24
           |||||||||||||||||X||||||
hit  22387 TCAGAAACAAAGTGTACTTTGAAA  22410
hCoV-19/USA/NY-PV08403/2020|EPI_ISL_421371|2020-03-17	95.83%	1	0
fwd      1 TCAGAAACAAAGTGTACGTTGAAA     24
           ||||X|||||||||||||||||||
hit  22392 TCAGGAACAAAGTGTACGTTGAAA  22415
hCoV-19/USA/NC_200429/2020|EPI_ISL_458291|2020-04	95.83%	1	0
fwd      1 TCAGAAACAAAGTGTACGTTGAAA     24
           |||||||||||||||||X||||||
hit  22426 TCAGAAACAAAGTGTACTTTGAAA  22449
hCoV-19/USA/MI-MDHHS-SC20633/2020|EPI_ISL_462715|2020-04-17	95.83%	1	0
fwd      1 TCAGAAACAAAGTGTACGTTGAAA     24
           |||X||||||||||||||||||||
hit  22451 TCACAAACAAAGTGTACGTTGAAA  22474
hCoV-19/Turkey/HSGM-1027/2020|EPI_ISL_437317|2020-03-27	95.83%	1	0
fwd      1 TCAGAAACAAAGTGTACGTTGAAA     24
           |||||||||||||||||X||||||
hit  22445 TCAGAAACAAAGTGTACTTTGAAA  22468
hCoV-19/Tunisia/MHT_2/2020|EPI_ISL_458286|2020-03-24	95.83%	1	0
fwd      1 TCAGAAACAAAGTGTACGTTGAAA     24
           |||||||||||||||||X||||||
hit  22397 TCAGAAACAAAGTGTACTTTGAAA  22420
hCoV-19/Tunisia/COV0010-12/2020|EPI_ISL_463001|2020-03-18	95.83%	1	0
fwd      1 TCAGAAACAAAGTGTACGTTGAAA     24
           |||||||||||||||||X||||||
hit  22411 TCAGAAACAAAGTGTACTTTGAAA  22434
hCoV-19/Senegal/618/2020|EPI_ISL_420077|2020-03-20	95.83%	1	0
fwd      1 TCAGAAACAAAGTGTACGTTGAAA     24
           |||||||||||||||||X||||||
hit  22451 TCAGAAACAAAGTGTACTTTGAAA  22474
hCoV-19/Saudi_Arabia/KAUST-Makkah90/2020|EPI_ISL_437761|2020-04-02	95.83%	1	0
fwd      1 TCAGAAACAAAGTGTACGTTGAAA     24
           |||||||||||||||||X||||||
hit  22451 TCAGAAACAAAGTGTACTTTGAAA  22474
hCoV-19/Saudi_Arabia/KAUST-Makkah231/2020|EPI_ISL_437727|2020-04-16	95.83%	1	0
fwd      1 TCAGAAACAAAGTGTACGTTGAAA     24
           |||||||||||||||||X||||||
hit  22451 TCAGAAACAAAGTGTACTTTGAAA  22474
hCoV-19/Saudi_Arabia/KAUST-Makkah229/2020|EPI_ISL_437725|2020-04-16	95.83%	1	0
fwd      1 TCAGAAACAAAGTGTACGTTGAAA     24
           |||||||||||||||||X||||||
hit  22451 TCAGAAACAAAGTGTACTTTGAAA  22474
hCoV-19/Saudi_Arabia/KAUST-Makkah225/2020|EPI_ISL_437722|2020-04-16	95.83%	1	0
fwd      1 TCAGAAACAAAGTGTACGTTGAAA     24
           |||||||||||||||||X||||||
hit  22451 TCAGAAACAAAGTGTACTTTGAAA  22474
hCoV-19/Saudi_Arabia/KAUST-Makkah188/2020|EPI_ISL_437705|2020-04-14	95.83%	1	0
fwd      1 TCAGAAACAAAGTGTACGTTGAAA     24
           |||||||||||||||||X||||||
hit  22451 TCAGAAACAAAGTGTACTTTGAAA  22474
hCoV-19/Saudi_Arabia/KAUST-Makkah18/2020|EPI_ISL_437467|2020-03-23	95.83%	1	0
fwd      1 TCAGAAACAAAGTGTACGTTGAAA     24
           |||||||||||||||||X||||||
hit  22436 TCAGAAACAAAGTGTACTTTGAAA  22459
hCoV-19/Saudi_Arabia/KAUST-Makkah178/2020|EPI_ISL_437701|2020-04-14	95.83%	1	0
fwd      1 TCAGAAACAAAGTGTACGTTGAAA     24
           |||||||||||||||||X||||||
hit  22451 TCAGAAACAAAGTGTACTTTGAAA  22474
hCoV-19/Saudi_Arabia/KAUST-Makkah166/2020|EPI_ISL_437698|2020-04-09	95.83%	1	0
fwd      1 TCAGAAACAAAGTGTACGTTGAAA     24
           |||||||||||||||||X||||||
hit  22451 TCAGAAACAAAGTGTACTTTGAAA  22474
hCoV-19/Saudi_Arabia/KAUST-Makkah13/2020|EPI_ISL_437466|2020-03-23	95.83%	1	0
fwd      1 TCAGAAACAAAGTGTACGTTGAAA     24
           |||||||||||||||||X||||||
hit  22447 TCAGAAACAAAGTGTACTTTGAAA  22470
hCoV-19/Saudi_Arabia/KAUST-Makkah12/2020|EPI_ISL_437465|2020-03-23	95.83%	1	0
fwd      1 TCAGAAACAAAGTGTACGTTGAAA     24
           |||||||||||||||||X||||||
hit  22436 TCAGAAACAAAGTGTACTTTGAAA  22459
hCoV-19/Saudi_Arabia/KAUST-Makkah06/2020|EPI_ISL_437462|2020-03-23	95.83%	1	0
fwd      1 TCAGAAACAAAGTGTACGTTGAAA     24
           |||||||||||||||||X||||||
hit  22435 TCAGAAACAAAGTGTACTTTGAAA  22458
hCoV-19/Saudi_Arabia/KAUST-Makkah05/2020|EPI_ISL_437461|2020-03-23	95.83%	1	0
fwd      1 TCAGAAACAAAGTGTACGTTGAAA     24
           |||||||||||||||||X||||||
hit  22441 TCAGAAACAAAGTGTACTTTGAAA  22464
hCoV-19/Saudi_Arabia/KAUST-Makkah04/2020|EPI_ISL_437460|2020-03-23	95.83%	1	0
fwd      1 TCAGAAACAAAGTGTACGTTGAAA     24
           |||||||||||||||||X||||||
hit  22435 TCAGAAACAAAGTGTACTTTGAAA  22458
hCoV-19/Saudi_Arabia/KAUST-Makkah03/2020|EPI_ISL_437459|2020-03-23	95.83%	1	0
fwd      1 TCAGAAACAAAGTGTACGTTGAAA     24
           |||||||||||||||||X||||||
hit  22440 TCAGAAACAAAGTGTACTTTGAAA  22463
hCoV-19/Saudi_Arabia/KAUST-Madinah27/2020|EPI_ISL_437484|2020-03-29	95.83%	1	0
fwd      1 TCAGAAACAAAGTGTACGTTGAAA     24
           |||||||||||||||||X||||||
hit  22451 TCAGAAACAAAGTGTACTTTGAAA  22474
hCoV-19/Saudi_Arabia/KAUST-Jeddah76/2020|EPI_ISL_437760|2020-04-01	95.83%	1	0
fwd      1 TCAGAAACAAAGTGTACGTTGAAA     24
           |||||||||||||||||X||||||
hit  22451 TCAGAAACAAAGTGTACTTTGAAA  22474
hCoV-19/Saudi_Arabia/KAUST-Jeddah75/2020|EPI_ISL_437759|2020-04-01	95.83%	1	0
fwd      1 TCAGAAACAAAGTGTACGTTGAAA     24
           |||||||||||||||||X||||||
hit  22451 TCAGAAACAAAGTGTACTTTGAAA  22474
hCoV-19/Saudi_Arabia/KAUST-Jeddah70/2020|EPI_ISL_437757|2020-04-01	95.83%	1	0
fwd      1 TCAGAAACAAAGTGTACGTTGAAA     24
           |||||||||||||||||X||||||
hit  22451 TCAGAAACAAAGTGTACTTTGAAA  22474
hCoV-19/Saudi_Arabia/KAUST-Jeddah64/2020|EPI_ISL_437475|2020-04-01	95.83%	1	0
fwd      1 TCAGAAACAAAGTGTACGTTGAAA     24
           |||||||||||||||||X||||||
hit  22443 TCAGAAACAAAGTGTACTTTGAAA  22466
hCoV-19/Russia/Kabardino-Balkaria-80503/2020|EPI_ISL_428898|2020-03-23	95.83%	1	0
fwd      1 TCAGAAACAAAGTGTACGTTGAAA     24
           |||||||||||||||||X||||||
hit  22451 TCAGAAACAAAGTGTACTTTGAAA  22474
hCoV-19/Russia/Kabardino-Balkaria-80501/2020|EPI_ISL_428893|2020-03-23	95.83%	1	0
fwd      1 TCAGAAACAAAGTGTACGTTGAAA     24
           |||||||||||||||||X||||||
hit  22451 TCAGAAACAAAGTGTACTTTGAAA  22474
hCoV-19/Nigeria/OS125-CV20/2020|EPI_ISL_455427|2020-03-29	95.83%	1	0
fwd      1 TCAGAAACAAAGTGTACGTTGAAA     24
           |||||||||||||||||X||||||
hit  22413 TCAGAAACAAAGTGTACTTTGAAA  22436
hCoV-19/Nigeria/OS122-CV18/2020|EPI_ISL_455426|2020-03-29	95.83%	1	0
fwd      1 TCAGAAACAAAGTGTACGTTGAAA     24
           |||||||||||||||||X||||||
hit  22445 TCAGAAACAAAGTGTACTTTGAAA  22468
hCoV-19/Nigeria/OS116-CV17/2020|EPI_ISL_455425|2020-03-29	95.83%	1	0
fwd      1 TCAGAAACAAAGTGTACGTTGAAA     24
           |||||||||||||||||X||||||
hit  22402 TCAGAAACAAAGTGTACTTTGAAA  22425
hCoV-19/Nigeria/OS085-CV14/2020|EPI_ISL_455424|2020-03-29	95.83%	1	0
fwd      1 TCAGAAACAAAGTGTACGTTGAAA     24
           |||||||||||||||||X||||||
hit  22402 TCAGAAACAAAGTGTACTTTGAAA  22425
hCoV-19/Nigeria/OS075-CV12/2020|EPI_ISL_455423|2020-03-29	95.83%	1	0
fwd      1 TCAGAAACAAAGTGTACGTTGAAA     24
           |||||||||||||||||X||||||
hit  22429 TCAGAAACAAAGTGTACTTTGAAA  22452
hCoV-19/Nigeria/OS070-CV11/2020|EPI_ISL_455422|2020-03-29	95.83%	1	0
fwd      1 TCAGAAACAAAGTGTACGTTGAAA     24
           |||||||||||||||||X||||||
hit  22435 TCAGAAACAAAGTGTACTTTGAAA  22458
hCoV-19/Nigeria/OS055-CV8/2020|EPI_ISL_455418|2020-03-29	95.83%	1	0
fwd      1 TCAGAAACAAAGTGTACGTTGAAA     24
           |||||||||||||||||X||||||
hit  22402 TCAGAAACAAAGTGTACTTTGAAA  22425
hCoV-19/Nigeria/OS030-CV5/2020|EPI_ISL_455415|2020-03-29	95.83%	1	0
fwd      1 TCAGAAACAAAGTGTACGTTGAAA     24
           |||||||||||||||||X||||||
hit  22402 TCAGAAACAAAGTGTACTTTGAAA  22425
hCoV-19/Netherlands/NoordBrabant_10042/2020|EPI_ISL_454791|2020-03-25	95.83%	1	1
fwd      1 TCAGAAACAAAGTGTACGTTGAAA     24
           ||||||||||||||||||||X|||
hit  22437 TCAGAAACAAAGTGTACGTTTAAA  22460
hCoV-19/Netherlands/NA_473/2020|EPI_ISL_455275|2020-04-14	95.83%	1	0
fwd      1 TCAGAAACAAAGTGTACGTTGAAA     24
           |||||||||||||||||X||||||
hit  22397 TCAGAAACAAAGTGTACTTTGAAA  22420
hCoV-19/Luxembourg/LNS2913521/2020|EPI_ISL_429746|2020-03-26	95.83%	1	0
fwd      1 TCAGAAACAAAGTGTACGTTGAAA     24
           |||||||||||||||||X||||||
hit  22451 TCAGAAACAAAGTGTACTTTGAAA  22474
hCoV-19/India/S51/2020|EPI_ISL_455671|2020-05-03	95.83%	1	0
fwd      1 TCAGAAACAAAGTGTACGTTGAAA     24
           |||||||||||||||||X||||||
hit  22451 TCAGAAACAAAGTGTACTTTGAAA  22474
hCoV-19/India/S29/2020|EPI_ISL_455658|2020-04-30	95.83%	1	0
fwd      1 TCAGAAACAAAGTGTACGTTGAAA     24
           |||||||||||||||||X||||||
hit  22451 TCAGAAACAAAGTGTACTTTGAAA  22474
hCoV-19/India/S19/2020|EPI_ISL_455649|2020-04-20	95.83%	1	0
fwd      1 TCAGAAACAAAGTGTACGTTGAAA     24
           |||||||||||||||||X||||||
hit  22451 TCAGAAACAAAGTGTACTTTGAAA  22474
hCoV-19/India/S15/2020|EPI_ISL_455645|2020-04-03	95.83%	1	0
fwd      1 TCAGAAACAAAGTGTACGTTGAAA     24
           |||||||||||||||||X||||||
hit  22451 TCAGAAACAAAGTGTACTTTGAAA  22474
hCoV-19/India/RMRC171/2020|EPI_ISL_455770|2020-05-07	95.83%	1	0
fwd      1 TCAGAAACAAAGTGTACGTTGAAA     24
           |||||||||||||||||X||||||
hit  22451 TCAGAAACAAAGTGTACTTTGAAA  22474
hCoV-19/India/RMRC167/2020|EPI_ISL_455767|2020-05-07	95.83%	1	0
fwd      1 TCAGAAACAAAGTGTACGTTGAAA     24
           |||||||||||||||||X||||||
hit  22451 TCAGAAACAAAGTGTACTTTGAAA  22474
hCoV-19/India/RMRC166/2020|EPI_ISL_455766|2020-05-07	95.83%	1	0
fwd      1 TCAGAAACAAAGTGTACGTTGAAA     24
           |||||||||||||||||X||||||
hit  22451 TCAGAAACAAAGTGTACTTTGAAA  22474
hCoV-19/India/RMRC164/2020|EPI_ISL_455764|2020-05-07	95.83%	1	0
fwd      1 TCAGAAACAAAGTGTACGTTGAAA     24
           |||||||||||||||||X||||||
hit  22451 TCAGAAACAAAGTGTACTTTGAAA  22474
hCoV-19/India/RMRC163/2020|EPI_ISL_455763|2020-05-07	95.83%	1	0
fwd      1 TCAGAAACAAAGTGTACGTTGAAA     24
           |||||||||||||||||X||||||
hit  22451 TCAGAAACAAAGTGTACTTTGAAA  22474
hCoV-19/India/RMRC162/2020|EPI_ISL_455762|2020-05-07	95.83%	1	0
fwd      1 TCAGAAACAAAGTGTACGTTGAAA     24
           |||||||||||||||||X||||||
hit  22451 TCAGAAACAAAGTGTACTTTGAAA  22474
hCoV-19/India/RMRC160/2020|EPI_ISL_455761|2020-05-07	95.83%	1	0
fwd      1 TCAGAAACAAAGTGTACGTTGAAA     24
           |||||||||||||||||X||||||
hit  22451 TCAGAAACAAAGTGTACTTTGAAA  22474
hCoV-19/India/RMRC159/2020|EPI_ISL_455760|2020-05-07	95.83%	1	0
fwd      1 TCAGAAACAAAGTGTACGTTGAAA     24
           |||||||||||||||||X||||||
hit  22451 TCAGAAACAAAGTGTACTTTGAAA  22474
hCoV-19/India/RMRC123/2020|EPI_ISL_455311|2020-05-07	95.83%	1	0
fwd      1 TCAGAAACAAAGTGTACGTTGAAA     24
           |||||||||||||||||X||||||
hit  22458 TCAGAAACAAAGTGTACTTTGAAA  22481
hCoV-19/India/RMRC108/2020|EPI_ISL_455752|2020-05-06	95.83%	1	0
fwd      1 TCAGAAACAAAGTGTACGTTGAAA     24
           |||||||||||||||||X||||||
hit  22451 TCAGAAACAAAGTGTACTTTGAAA  22474
hCoV-19/India/RMRC106/2020|EPI_ISL_455751|2020-05-06	95.83%	1	0
fwd      1 TCAGAAACAAAGTGTACGTTGAAA     24
           |||||||||||||||||X||||||
hit  22451 TCAGAAACAAAGTGTACTTTGAAA  22474
hCoV-19/India/RMRC103/2020|EPI_ISL_455749|2020-05-06	95.83%	1	0
fwd      1 TCAGAAACAAAGTGTACGTTGAAA     24
           |||||||||||||||||X||||||
hit  22451 TCAGAAACAAAGTGTACTTTGAAA  22474
hCoV-19/India/NIV-5119/2020|EPI_ISL_452205|2020-03-26	95.83%	1	0
fwd      1 TCAGAAACAAAGTGTACGTTGAAA     24
           |||||||||||||||||X||||||
hit  22426 TCAGAAACAAAGTGTACTTTGAAA  22449
hCoV-19/India/NIV-5118/2020|EPI_ISL_454538|2020-03-26	95.83%	1	0
fwd      1 TCAGAAACAAAGTGTACGTTGAAA     24
           |||||||||||||||||X||||||
hit  22451 TCAGAAACAAAGTGTACTTTGAAA  22474
hCoV-19/India/NIV-5109/2020|EPI_ISL_452204|2020-03-26	95.83%	1	0
fwd      1 TCAGAAACAAAGTGTACGTTGAAA     24
           |||||||||||||||||X||||||
hit  22426 TCAGAAACAAAGTGTACTTTGAAA  22449
hCoV-19/India/NIV-5104/2020|EPI_ISL_454537|2020-03-26	95.83%	1	0
fwd      1 TCAGAAACAAAGTGTACGTTGAAA     24
           |||||||||||||||||X||||||
hit  22451 TCAGAAACAAAGTGTACTTTGAAA  22474
hCoV-19/India/NIV-5102/2020|EPI_ISL_454536|2020-03-26	95.83%	1	0
fwd      1 TCAGAAACAAAGTGTACGTTGAAA     24
           |||||||||||||||||X||||||
hit  22451 TCAGAAACAAAGTGTACTTTGAAA  22474
hCoV-19/India/NIV-5097/2020|EPI_ISL_454535|2020-03-26	95.83%	1	0
fwd      1 TCAGAAACAAAGTGTACGTTGAAA     24
           |||||||||||||||||X||||||
hit  22451 TCAGAAACAAAGTGTACTTTGAAA  22474
hCoV-19/India/NIV-4622/2020|EPI_ISL_454534|2020-03-24	95.83%	1	0
fwd      1 TCAGAAACAAAGTGTACGTTGAAA     24
           |||||||||||||||||X||||||
hit  22451 TCAGAAACAAAGTGTACTTTGAAA  22474
hCoV-19/India/NIV-4369/2020|EPI_ISL_454531|2020-03-22	95.83%	1	0
fwd      1 TCAGAAACAAAGTGTACGTTGAAA     24
           |||||||||||||||||X||||||
hit  22451 TCAGAAACAAAGTGTACTTTGAAA  22474
hCoV-19/India/NIV-4367/2020|EPI_ISL_452203|2020-03-22	95.83%	1	0
fwd      1 TCAGAAACAAAGTGTACGTTGAAA     24
           |||||||||||||||||X||||||
hit  22426 TCAGAAACAAAGTGTACTTTGAAA  22449
hCoV-19/India/NCDC-01712/2020|EPI_ISL_435067|2020-03-18	95.83%	1	0
fwd      1 TCAGAAACAAAGTGTACGTTGAAA     24
           |||||||X||||||||||||||||
hit  22451 TCAGAAATAAAGTGTACGTTGAAA  22474
hCoV-19/India/ILSCV20166/2020|EPI_ISL_463074|2020-05-05	95.83%	1	0
fwd      1 TCAGAAACAAAGTGTACGTTGAAA     24
           |||||||||||||||||X||||||
hit  22451 TCAGAAACAAAGTGTACTTTGAAA  22474
hCoV-19/India/ILSCV20165/2020|EPI_ISL_463073|2020-05-05	95.83%	1	0
fwd      1 TCAGAAACAAAGTGTACGTTGAAA     24
           |||||||||||||||||X||||||
hit  22451 TCAGAAACAAAGTGTACTTTGAAA  22474
hCoV-19/India/ILSCV19048/2020|EPI_ISL_463064|2020-05-16	95.83%	1	0
fwd      1 TCAGAAACAAAGTGTACGTTGAAA     24
           |||||||||||||||||X||||||
hit  22451 TCAGAAACAAAGTGTACTTTGAAA  22474
hCoV-19/India/ILSCV18556/2020|EPI_ISL_463063|2020-05-13	95.83%	1	0
fwd      1 TCAGAAACAAAGTGTACGTTGAAA     24
           |||||||||||||||||X||||||
hit  22451 TCAGAAACAAAGTGTACTTTGAAA  22474
hCoV-19/India/ILSCV17741/2020|EPI_ISL_463058|2020-05-13	95.83%	1	0
fwd      1 TCAGAAACAAAGTGTACGTTGAAA     24
           |||||||||||||||||X||||||
hit  22451 TCAGAAACAAAGTGTACTTTGAAA  22474
hCoV-19/India/ILSCV16012/2020|EPI_ISL_463043|2020-05-11	95.83%	1	0
fwd      1 TCAGAAACAAAGTGTACGTTGAAA     24
           |||||||||||||||||X||||||
hit  22451 TCAGAAACAAAGTGTACTTTGAAA  22474
hCoV-19/India/ILSCV15917/2020|EPI_ISL_463039|2020-05-11	95.83%	1	0
fwd      1 TCAGAAACAAAGTGTACGTTGAAA     24
           |||||||||||||||||X||||||
hit  22451 TCAGAAACAAAGTGTACATTGAAA  22474
hCoV-19/India/ILSCV14847/2020|EPI_ISL_463034|2020-05-10	95.83%	1	0
fwd      1 TCAGAAACAAAGTGTACGTTGAAA     24
           |||||||||||||||||X||||||
hit  22451 TCAGAAACAAAGTGTACTTTGAAA  22474
hCoV-19/India/ILSCV14831/2020|EPI_ISL_463033|2020-05-10	95.83%	1	0
fwd      1 TCAGAAACAAAGTGTACGTTGAAA     24
           |||||||||||||||||X||||||
hit  22451 TCAGAAACAAAGTGTACTTTGAAA  22474
hCoV-19/India/ILSCV14262/2020|EPI_ISL_463029|2020-05-11	95.83%	1	0
fwd      1 TCAGAAACAAAGTGTACGTTGAAA     24
           |||||||||||||||||X||||||
hit  22451 TCAGAAACAAAGTGTACTTTGAAA  22474
hCoV-19/India/ILSCV13929/2020|EPI_ISL_463026|2020-05-10	95.83%	1	0
fwd      1 TCAGAAACAAAGTGTACGTTGAAA     24
           |||||||||||||||||X||||||
hit  22451 TCAGAAACAAAGTGTACTTTGAAA  22474
hCoV-19/India/ILSCV13907/2020|EPI_ISL_463024|2020-05-10	95.83%	1	0
fwd      1 TCAGAAACAAAGTGTACGTTGAAA     24
           |||||||||||||||||X||||||
hit  22451 TCAGAAACAAAGTGTACTTTGAAA  22474
hCoV-19/India/GBRC80/2020|EPI_ISL_455015|2020-04-28	95.83%	1	0
fwd      1 TCAGAAACAAAGTGTACGTTGAAA     24
           |||||||||||||||||X||||||
hit  22451 TCAGAAACAAAGTGTACTTTGAAA  22474
hCoV-19/India/GBRC153b/2020|EPI_ISL_461482|2020-04-27	95.83%	1	0
fwd      1 TCAGAAACAAAGTGTACGTTGAAA     24
           |||||||||||||||||X||||||
hit  22451 TCAGAAACAAAGTGTACTTTGAAA  22474
hCoV-19/India/GBRC15/2020|EPI_ISL_437443|2020-04-27	95.83%	1	0
fwd      1 TCAGAAACAAAGTGTACGTTGAAA     24
           |||||||||||||||||X||||||
hit  22451 TCAGAAACAAAGTGTACTTTGAAA  22474
hCoV-19/India/GBRC13/2020|EPI_ISL_437441|2020-04-26	95.83%	1	0
fwd      1 TCAGAAACAAAGTGTACGTTGAAA     24
           |||||||||||||||||X||||||
hit  22451 TCAGAAACAAAGTGTACTTTGAAA  22474
hCoV-19/India/GBRC119/2020|EPI_ISL_455016|2020-04-27	95.83%	1	0
fwd      1 TCAGAAACAAAGTGTACGTTGAAA     24
           |||||||||||||||||X||||||
hit  22451 TCAGAAACAAAGTGTACTTTGAAA  22474
hCoV-19/India/GBRC102/2020|EPI_ISL_450791|2020-04-27	95.83%	1	0
fwd      1 TCAGAAACAAAGTGTACGTTGAAA     24
           |||||||||||||||||X||||||
hit  22451 TCAGAAACAAAGTGTACTTTGAAA  22474
hCoV-19/India/GBRC101/2020|EPI_ISL_450790|2020-04-28	95.83%	1	0
fwd      1 TCAGAAACAAAGTGTACGTTGAAA     24
           |||||||||||||||||X||||||
hit  22451 TCAGAAACAAAGTGTACTTTGAAA  22474
hCoV-19/India/CCMB_NIV4/2020|EPI_ISL_450324|2020-03-26	95.83%	1	0
fwd      1 TCAGAAACAAAGTGTACGTTGAAA     24
           |||||||||||||||||X||||||
hit  22421 TCAGAAACAAAGTGTACTTTGAAA  22444
hCoV-19/Hong_Kong/HKPU48-0202/2020|EPI_ISL_419222|2020-02-11	95.83%	1	1
fwd      1 TCAGAAACAAAGTGTACGTTGAAA     24
           |||||||||||||||||||||||X
hit  22451 TCAGAAACAAAGTGTACGTTGAAG  22474
hCoV-19/Ghana/3176_S11/2020|EPI_ISL_422402|2020-03-30	95.83%	1	0
fwd      1 TCAGAAACAAAGTGTACGTTGAAA     24
           |||||||||||||||||X||||||
hit  22397 TCAGAAACAAAGTGTACTTTGAAA  22420
hCoV-19/Germany/BAV-MVP0225/2020|EPI_ISL_466895|2020-04-23	95.83%	1	0
fwd      1 TCAGAAACAAAGTGTACGTTGAAA     24
           |||||||||||||||||X||||||
hit  22451 TCAGAAACAAAGTGTACTTTGAAA  22474
hCoV-19/Germany/BAV-MVP0173/2020|EPI_ISL_451947|2020-04-08	95.83%	1	0
fwd      1 TCAGAAACAAAGTGTACGTTGAAA     24
           000||||||||||||||X||||||
hit  22451 NNNGAAACAAAGTGTACTTTGAAA  22474
hCoV-19/England/NOTT-110C44/2020|EPI_ISL_448397|2020-05-01	95.83%	1	0
fwd      1 TCAGAAACAAAGTGTACGTTGAAA     24
           |||||||X||||||||||||||||
hit  22451 TCAGAAATAAAGTGTACGTTGAAA  22474
hCoV-19/England/LIVE-9C995/2020|EPI_ISL_440926|2020-04-24	95.83%	1	0
fwd      1 TCAGAAACAAAGTGTACGTTGAAA     24
           |||||||||||||||||X||||||
hit  22451 TCAGAAACAAAGTGTACTTTGAAA  22474
hCoV-19/England/LIVE-9C2C7/2020|EPI_ISL_449526|2020-03-30	95.83%	1	0
fwd      1 TCAGAAACAAAGTGTACGTTGAAA     24
           |||||||||||||||||X||||||
hit  22422 TCAGAAACAAAGTGTACTTTGAAA  22445
hCoV-19/England/LIVE-9B32F/2020|EPI_ISL_449434|2020-03-26	95.83%	1	0
fwd      1 TCAGAAACAAAGTGTACGTTGAAA     24
           |||||||||||||||||X||||||
hit  22439 TCAGAAACAAAGTGTACTTTGAAA  22462
hCoV-19/England/EXET-1362EC/2020|EPI_ISL_457217|2020-04-12	95.83%	1	1
fwd      1 TCAGAAACAAAGTGTACGTTGAAA     24
           ||||||||||||||||||||||X|
hit  22451 TCAGAAACAAAGTGTACGTTGAGA  22474
hCoV-19/England/CAMB-766F4/2020|EPI_ISL_438417|2020-03-30	95.83%	1	0
fwd      1 TCAGAAACAAAGTGTACGTTGAAA     24
           |||||||||||||||||X||||||
hit  22397 TCAGAAACAAAGTGTACTTTGAAA  22420
hCoV-19/England/BRIS-12A6B2/2020|EPI_ISL_458429|2020-04-30	95.83%	1	0
fwd      1 TCAGAAACAAAGTGTACGTTGAAA     24
           |||||||||||||||||X||||||
hit  22397 TCAGAAACAAAGTGTACTTTGAAA  22420
hCoV-19/England/BRIS-126C3C/2020|EPI_ISL_458998|2020-04-09	95.83%	1	0
fwd      1 TCAGAAACAAAGTGTACGTTGAAA     24
           |||||||||||||||||X||||||
hit  22397 TCAGAAACAAAGTGTACTTTGAAA  22420
hCoV-19/England/BRIS-12621C/2020|EPI_ISL_459029|2020-04-09	95.83%	1	0
fwd      1 TCAGAAACAAAGTGTACGTTGAAA     24
           |||||||||||||||||X||||||
hit  22397 TCAGAAACAAAGTGTACTTTGAAA  22420
hCoV-19/England/BRIS-1260A9/2020|EPI_ISL_459061|2020-04-09	95.83%	1	0
fwd      1 TCAGAAACAAAGTGTACGTTGAAA     24
           |||||||||||||||||X||||||
hit  22397 TCAGAAACAAAGTGTACTTTGAAA  22420
hCoV-19/England/201080017/2020|EPI_ISL_464427|2020-03-05	95.83%	1	0
fwd      1 TCAGAAACAAAGTGTACGTTGAAA     24
           |||||||||||||X||||||||||
hit  22451 TCAGAAACAAAGTTTACGTTGAAA  22474
hCoV-19/England/201060144/2020|EPI_ISL_464397|2020-03-04	95.83%	1	0
fwd      1 TCAGAAACAAAGTGTACGTTGAAA     24
           |X||||||||||||||||||||||
hit  22451 TTAGAAACAAAGTGTACGTTGAAA  22474
hCoV-19/Belgium/ULG-10186/2020|EPI_ISL_455974|2020-5-11	95.83%	1	0
fwd      1 TCAGAAACAAAGTGTACGTTGAAA     24
           |||||||X||||||||||||||||
hit  22451 TCAGAAATAAAGTGTACGTTGAAA  22474
hCoV-19/Bangladesh/BARJ_CVASU_CTG_518/2020|EPI_ISL_450345|2020-05-10	95.83%	1	0
fwd      1 TCAGAAACAAAGTGTACGTTGAAA     24
           |||||||||||||||||X||||||
hit  22438 TCAGAAACAAAGTGTACTTTGAAA  22461
hCoV-19/Bangladesh/BARJ_CVASU_CTG_506/2020|EPI_ISL_450342|2020-05-08	95.83%	1	0
fwd      1 TCAGAAACAAAGTGTACGTTGAAA     24
           |||||||||||||||||X||||||
hit  22467 TCAGAAACAAAGTGTACTTTGAAA  22490
hCoV-19/Bangladesh/BARJ_CVASU_CTG_503/2020|EPI_ISL_450341|2020-05-13	95.83%	1	0
fwd      1 TCAGAAACAAAGTGTACGTTGAAA     24
           |||||||||||||||||X||||||
hit  22440 TCAGAAACAAAGTGTACTTTGAAA  22463
hCoV-19/Bangladesh/BARJ_CVASU_CTG_502/2020|EPI_ISL_450340|2020-05-13	95.83%	1	0
fwd      1 TCAGAAACAAAGTGTACGTTGAAA     24
           |||||||||||||||||X||||||
hit  22458 TCAGAAACAAAGTGTACTTTGAAA  22481
hCoV-19/Bangladesh/BARJ_CVASU_CTG_501/2020|EPI_ISL_450339|2020-05-10	95.83%	1	0
fwd      1 TCAGAAACAAAGTGTACGTTGAAA     24
           |||||||||||||||||X||||||
hit  22429 TCAGAAACAAAGTGTACTTTGAAA  22452
hCoV-19/Australia/NSW560/2020|EPI_ISL_455099|2020-05-24	95.83%	1	0
fwd      1 TCAGAAACAAAGTGTACGTTGAAA     24
           |||||||||||||||||X||||||
hit  22185 TCAGAAACAAAGTGTACTTTGAAA  22208
hCoV-19/Australia/NSW347/2020|EPI_ISL_451608|2020-03-27	95.83%	1	0
fwd      1 TCAGAAACAAAGTGTACGTTGAAA     24
           |||||||||||||||||X||||||
hit  22185 TCAGAAACAAAGTGTACTTTGAAA  22208
hCoV-19/Malaysia/190300/2020|EPI_ISL_417920|2020-03-22	91.67%	2	0
fwd      1 TCAGAAACAAAGTGTACGTTGAAA     24
           |XX|||||||||||||||||||||
hit  22451 TGGGAAACAAAGTGTACGTTGAAA  22474
hCoV-19/USA/MDH-7761/2020|EPI_ISL_454429|2020-03-12	83.33%	4	3
fwd      1 TCAGAAACAAAGTGTACGTTGAAA     24
           |||||||||X|||||||||||XXX
hit  22445 TCAGAAACACAGTGTACGTTGCCC  22468

--> 40904 of 41032 covered (99.69%)
--> 128 of 41032 missed (0.31%) with at least 1 mismatch (128 fwd)
--> 4 of 41032 missed (0.01%) with at least 1 mismatch in 3' region (4 fwd)
--> 1 of 41032 missed (0.00%) with at least 2 mismatches in 3' region (1 fwd)
