# Supplementary material for: An engineered CRISPR-Cas12a variant and DNA-RNA hybrid guides enable robust and rapid COVID-19 testing
Source: Nat Commun. 2021 Mar 19;12:1739. doi: 10.1038/s41467-021-21996-6 (PMC7979722; doi:10.1038/s41467-021-21996-6)
Supplement: Supplementary file 6 — Supplementary Data 2 [file 41467_2021_21996_MOESM6_ESM.zip › S14-CGTTGAAATCCTTCACTGTAGAAA_sensitivity_miss.txt]

hCoV-19/Wuhan/HB-WH3-187/2020|EPI_ISL_455382|2020-03-03	95.83%	1	0
fwd      1 CGTTGAAATCCTTCACTGTAGAAA     24
           |||||||||||||||X||||||||
hit  22466 CGTTGAAATCCTTCATTGTAGAAA  22489
hCoV-19/Wuhan/HB-WH3-184/2020|EPI_ISL_455380|2020-03-12	95.83%	1	0
fwd      1 CGTTGAAATCCTTCACTGTAGAAA     24
           |||||||||||||||X||||||||
hit  22465 CGTTGAAATCCTTCATTGTAGAAA  22488
hCoV-19/Wuhan/HB-WH3-178/2020|EPI_ISL_455378|2020-03-13	95.83%	1	0
fwd      1 CGTTGAAATCCTTCACTGTAGAAA     24
           |||||||||||||||X||||||||
hit  22465 CGTTGAAATCCTTCATTGTAGAAA  22488
hCoV-19/Wuhan/HB-WH3-177/2020|EPI_ISL_455377|2020-03-03	95.83%	1	0
fwd      1 CGTTGAAATCCTTCACTGTAGAAA     24
           |||||||||||||||X||||||||
hit  22466 CGTTGAAATCCTTCATTGTAGAAA  22489
hCoV-19/Wuhan/HB-WH3-173/2020|EPI_ISL_454939|2020-02-28	95.83%	1	0
fwd      1 CGTTGAAATCCTTCACTGTAGAAA     24
           |||||||||||||||X||||||||
hit  22458 CGTTGAAATCCTTCATTGTAGAAA  22481
hCoV-19/Wuhan/HB-WH3-171/2020|EPI_ISL_454937|2020-02-11	95.83%	1	0
fwd      1 CGTTGAAATCCTTCACTGTAGAAA     24
           |||||||||||||||X||||||||
hit  22467 CGTTGAAATCCTTCATTGTAGAAA  22490
hCoV-19/Wuhan/HB-WH2-162/2020|EPI_ISL_455374|2020-02-10	95.83%	1	0
fwd      1 CGTTGAAATCCTTCACTGTAGAAA     24
           |||||||||||||||X||||||||
hit  22463 CGTTGAAATCCTTCATTGTAGAAA  22486
hCoV-19/Wuhan/HB-WH2-157/2020|EPI_ISL_454925|2020-02-28	95.83%	1	0
fwd      1 CGTTGAAATCCTTCACTGTAGAAA     24
           |||||||||||||||X||||||||
hit  22431 CGTTGAAATCCTTCATTGTAGAAA  22454
hCoV-19/Wuhan/HB-WH1-140/2020|EPI_ISL_454916|2020-02-27	95.83%	1	0
fwd      1 CGTTGAAATCCTTCACTGTAGAAA     24
           |||||||||||||||X||||||||
hit  22467 CGTTGAAATCCTTCATTGTAGAAA  22490
hCoV-19/Wales/PHWC-32050/2020|EPI_ISL_446601|2020-04-13	95.83%	1	0
fwd      1 CGTTGAAATCCTTCACTGTAGAAA     24
           |X||||||||||||||||||||||
hit  22463 CTTTGAAATCCTTCACTGTAGAAA  22486
hCoV-19/Wales/PHWC-31FBE/2020|EPI_ISL_446594|2020-04-14	95.83%	1	0
fwd      1 CGTTGAAATCCTTCACTGTAGAAA     24
           |X||||||||||||||||||||||
hit  22465 CTTTGAAATCCTTCACTGTAGAAA  22488
hCoV-19/Wales/PHWC-2F487/2020|EPI_ISL_446256|2020-04-17	95.83%	1	0
fwd      1 CGTTGAAATCCTTCACTGTAGAAA     24
           |X||||||||||||||||||||||
hit  22437 CTTTGAAATCCTTCACTGTAGAAA  22460
hCoV-19/Wales/PHWC-2F478/2020|EPI_ISL_446255|2020-04-17	95.83%	1	0
fwd      1 CGTTGAAATCCTTCACTGTAGAAA     24
           |X||||||||||||||||||||||
hit  22455 CTTTGAAATCCTTCACTGTAGAAA  22478
hCoV-19/Wales/PHWC-2B6C1/2020|EPI_ISL_445747|2020-04-12	95.83%	1	0
fwd      1 CGTTGAAATCCTTCACTGTAGAAA     24
           |X||||||||||||||||||||||
hit  22465 CTTTGAAATCCTTCACTGTAGAAA  22488
hCoV-19/Wales/PHWC-2B6B2/2020|EPI_ISL_445746|2020-04-12	95.83%	1	0
fwd      1 CGTTGAAATCCTTCACTGTAGAAA     24
           |X||||||||||||||||||||||
hit  22429 CTTTGAAATCCTTCACTGTAGAAA  22452
hCoV-19/Wales/PHWC-25A52/2020|EPI_ISL_422172|2020-03-23	95.83%	1	0
fwd      1 CGTTGAAATCCTTCACTGTAGAAA     24
           |X||||||||||||||||||||||
hit  22463 CTTTGAAATCCTTCACTGTAGAAA  22486
hCoV-19/USA/WA-S1018/2020|EPI_ISL_463508|2020-04-30	95.83%	1	1
fwd      1 CGTTGAAATCCTTCACTGTAGAAA     24
           ||||||||||||||||||||X|||
hit  22467 CGTTGAAATCCTTCACTGTACAAA  22490
hCoV-19/USA/VA_6171/2020|EPI_ISL_424907|2020-03-06	95.83%	1	0
fwd      1 CGTTGAAATCCTTCACTGTAGAAA     24
           |X||||||||||||||||||||||
hit  22467 CTTTGAAATCCTTCACTGTAGAAA  22490
hCoV-19/USA/VA-DCLS-0021/2020|EPI_ISL_419713|2020-03-11	95.83%	1	0
fwd      1 CGTTGAAATCCTTCACTGTAGAAA     24
           |X||||||||||||||||||||||
hit  22430 CTTTGAAATCCTTCACTGTAGAAA  22453
hCoV-19/USA/UT-0291/2020|EPI_ISL_420811|2020-03-27	95.83%	1	0
fwd      1 CGTTGAAATCCTTCACTGTAGAAA     24
           |X||||||||||||||||||||||
hit  22440 CTTTGAAATCCTTCACTGTAGAAA  22463
hCoV-19/USA/UT-0290/2020|EPI_ISL_420810|2020-03-27	95.83%	1	0
fwd      1 CGTTGAAATCCTTCACTGTAGAAA     24
           |X||||||||||||||||||||||
hit  22467 CTTTGAAATCCTTCACTGTAGAAA  22490
hCoV-19/USA/OR-OHSU-0012/2020|EPI_ISL_437521|2020-04-08	95.83%	1	0
fwd      1 CGTTGAAATCCTTCACTGTAGAAA     24
           |X||||||||||||||||||||||
hit  22467 CTTTGAAATCCTTCACTGTAGAAA  22490
hCoV-19/USA/NY-PV08464/2020|EPI_ISL_421410|2020-03-18	95.83%	1	0
fwd      1 CGTTGAAATCCTTCACTGTAGAAA     24
           |X||||||||||||||||||||||
hit  22403 CTTTGAAATCCTTCACTGTAGAAA  22426
hCoV-19/USA/NY-NYUMC379/2020|EPI_ISL_430406|2020-04-10	95.83%	1	1
fwd      1 CGTTGAAATCCTTCACTGTAGAAA     24
           ||||||||||||||||||||X|||
hit  22467 CGTTGAAATCCTTCACTGTACAAA  22490
hCoV-19/USA/NC_200429/2020|EPI_ISL_458291|2020-04	95.83%	1	0
fwd      1 CGTTGAAATCCTTCACTGTAGAAA     24
           |X||||||||||||||||||||||
hit  22442 CTTTGAAATCCTTCACTGTAGAAA  22465
hCoV-19/USA/MI-MDHHS-SC20387/2020|EPI_ISL_450598|2020-03-26	95.83%	1	0
fwd      1 CGTTGAAATCCTTCACTGTAGAAA     24
           |||||||||||||||||X||||||
hit  22467 CGTTGAAATCCTTCACTCTAGAAA  22490
hCoV-19/USA/MI-MDHHS-SC20268/2020|EPI_ISL_447066|2020-03-27	95.83%	1	0
fwd      1 CGTTGAAATCCTTCACTGTAGAAA     24
           |||||||||||||||X||||||||
hit  22467 CGTTGAAATCCTTCATTGTAGAAA  22490
hCoV-19/USA/FL_5091/2020|EPI_ISL_419560|2020-02-28	95.83%	1	0
fwd      1 CGTTGAAATCCTTCACTGTAGAAA     24
           |||||||||||||X||||||||||
hit  22467 CGTTGAAATCCTTTACTGTAGAAA  22490
hCoV-19/USA/FL-BPHL-019/2020|EPI_ISL_436523|2020-04-15	95.83%	1	0
fwd      1 CGTTGAAATCCTTCACTGTAGAAA     24
           |||||||||||||||||X||||||
hit  22434 CGTTGAAATCCTTCACTTTAGAAA  22457
hCoV-19/USA/FL-BPHL-013/2020|EPI_ISL_436517|2020-04-08	95.83%	1	0
fwd      1 CGTTGAAATCCTTCACTGTAGAAA     24
           |||||||||||||||||X||||||
hit  22457 CGTTGAAATCCTTCACTTTAGAAA  22480
hCoV-19/USA/CA-SR0223/2020|EPI_ISL_437577|2020-04-22	95.83%	1	0
fwd      1 CGTTGAAATCCTTCACTGTAGAAA     24
           ||||||||||||||||X|||||||
hit  22467 CGTTGAAATCCTTCACCGTAGAAA  22490
hCoV-19/USA/CA-SR0179/2020|EPI_ISL_437598|2020-03-25	95.83%	1	1
fwd      1 CGTTGAAATCCTTCACTGTAGAAA     24
           ||||||||||||||||||||X|||
hit  22467 CGTTGAAATCCTTCACTGTACAAA  22490
hCoV-19/Turkey/HSGM-1027/2020|EPI_ISL_437317|2020-03-27	95.83%	1	0
fwd      1 CGTTGAAATCCTTCACTGTAGAAA     24
           |X||||||||||||||||||||||
hit  22461 CTTTGAAATCCTTCACTGTAGAAA  22484
hCoV-19/Tunisia/MHT_2/2020|EPI_ISL_458286|2020-03-24	95.83%	1	0
fwd      1 CGTTGAAATCCTTCACTGTAGAAA     24
           |X||||||||||||||||||||||
hit  22413 CTTTGAAATCCTTCACTGTAGAAA  22436
hCoV-19/Tunisia/COV0010-12/2020|EPI_ISL_463001|2020-03-18	95.83%	1	0
fwd      1 CGTTGAAATCCTTCACTGTAGAAA     24
           |X||||||||||||||||||||||
hit  22427 CTTTGAAATCCTTCACTGTAGAAA  22450
hCoV-19/Thailand/Bangkok-0067/2020|EPI_ISL_447009|2020-03-29	95.83%	1	0
fwd      1 CGTTGAAATCCTTCACTGTAGAAA     24
           ||||||||||X|||||||||||||
hit  22413 CGTTGAAATCTTTCACTGTAGAAA  22436
hCoV-19/Singapore/54/2020|EPI_ISL_428833|2020-04-08	95.83%	1	0
fwd      1 CGTTGAAATCCTTCACTGTAGAAA     24
           |||||||||||||||||X||||||
hit  22418 CGTTGAAATCCTTCACTTTAGAAA  22441
hCoV-19/Sichuan/SC-WCH1-005/2020|EPI_ISL_451376|2020-01-28	95.83%	1	0
fwd      1 CGTTGAAATCCTTCACTGTAGAAA     24
           |||||||||||||||X||||||||
hit  22467 CGTTGAAATCCTTCATTGTAGAAA  22490
hCoV-19/Senegal/618/2020|EPI_ISL_420077|2020-03-20	95.83%	1	0
fwd      1 CGTTGAAATCCTTCACTGTAGAAA     24
           |X||||||||||||||||||||||
hit  22467 CTTTGAAATCCTTCACTGTAGAAA  22490
hCoV-19/Saudi_Arabia/KAUST-Makkah90/2020|EPI_ISL_437761|2020-04-02	95.83%	1	0
fwd      1 CGTTGAAATCCTTCACTGTAGAAA     24
           |X||||||||||||||||||||||
hit  22467 CTTTGAAATCCTTCACTGTAGAAA  22490
hCoV-19/Saudi_Arabia/KAUST-Makkah231/2020|EPI_ISL_437727|2020-04-16	95.83%	1	0
fwd      1 CGTTGAAATCCTTCACTGTAGAAA     24
           |X||||||||||||||||||||||
hit  22467 CTTTGAAATCCTTCACTGTAGAAA  22490
hCoV-19/Saudi_Arabia/KAUST-Makkah229/2020|EPI_ISL_437725|2020-04-16	95.83%	1	0
fwd      1 CGTTGAAATCCTTCACTGTAGAAA     24
           |X||||||||||||||||||||||
hit  22467 CTTTGAAATCCTTCACTGTAGAAA  22490
hCoV-19/Saudi_Arabia/KAUST-Makkah225/2020|EPI_ISL_437722|2020-04-16	95.83%	1	0
fwd      1 CGTTGAAATCCTTCACTGTAGAAA     24
           |X||||||||||||||||||||||
hit  22467 CTTTGAAATCCTTCACTGTAGAAA  22490
hCoV-19/Saudi_Arabia/KAUST-Makkah188/2020|EPI_ISL_437705|2020-04-14	95.83%	1	0
fwd      1 CGTTGAAATCCTTCACTGTAGAAA     24
           |X||||||||||||||||||||||
hit  22467 CTTTGAAATCCTTCACTGTAGAAA  22490
hCoV-19/Saudi_Arabia/KAUST-Makkah18/2020|EPI_ISL_437467|2020-03-23	95.83%	1	0
fwd      1 CGTTGAAATCCTTCACTGTAGAAA     24
           |X||||||||||||||||||||||
hit  22452 CTTTGAAATCCTTCACTGTAGAAA  22475
hCoV-19/Saudi_Arabia/KAUST-Makkah178/2020|EPI_ISL_437701|2020-04-14	95.83%	1	0
fwd      1 CGTTGAAATCCTTCACTGTAGAAA     24
           |X||||||||||||||||||||||
hit  22467 CTTTGAAATCCTTCACTGTAGAAA  22490
hCoV-19/Saudi_Arabia/KAUST-Makkah166/2020|EPI_ISL_437698|2020-04-09	95.83%	1	0
fwd      1 CGTTGAAATCCTTCACTGTAGAAA     24
           |X||||||||||||||||||||||
hit  22467 CTTTGAAATCCTTCACTGTAGAAA  22490
hCoV-19/Saudi_Arabia/KAUST-Makkah13/2020|EPI_ISL_437466|2020-03-23	95.83%	1	0
fwd      1 CGTTGAAATCCTTCACTGTAGAAA     24
           |X||||||||||||||||||||||
hit  22463 CTTTGAAATCCTTCACTGTAGAAA  22486
hCoV-19/Saudi_Arabia/KAUST-Makkah12/2020|EPI_ISL_437465|2020-03-23	95.83%	1	0
fwd      1 CGTTGAAATCCTTCACTGTAGAAA     24
           |X||||||||||||||||||||||
hit  22452 CTTTGAAATCCTTCACTGTAGAAA  22475
hCoV-19/Saudi_Arabia/KAUST-Makkah06/2020|EPI_ISL_437462|2020-03-23	95.83%	1	0
fwd      1 CGTTGAAATCCTTCACTGTAGAAA     24
           |X||||||||||||||||||||||
hit  22451 CTTTGAAATCCTTCACTGTAGAAA  22474
hCoV-19/Saudi_Arabia/KAUST-Makkah05/2020|EPI_ISL_437461|2020-03-23	95.83%	1	0
fwd      1 CGTTGAAATCCTTCACTGTAGAAA     24
           |X||||||||||||||||||||||
hit  22457 CTTTGAAATCCTTCACTGTAGAAA  22480
hCoV-19/Saudi_Arabia/KAUST-Makkah04/2020|EPI_ISL_437460|2020-03-23	95.83%	1	0
fwd      1 CGTTGAAATCCTTCACTGTAGAAA     24
           |X||||||||||||||||||||||
hit  22451 CTTTGAAATCCTTCACTGTAGAAA  22474
hCoV-19/Saudi_Arabia/KAUST-Makkah03/2020|EPI_ISL_437459|2020-03-23	95.83%	1	0
fwd      1 CGTTGAAATCCTTCACTGTAGAAA     24
           |X||||||||||||||||||||||
hit  22456 CTTTGAAATCCTTCACTGTAGAAA  22479
hCoV-19/Saudi_Arabia/KAUST-Madinah27/2020|EPI_ISL_437484|2020-03-29	95.83%	1	0
fwd      1 CGTTGAAATCCTTCACTGTAGAAA     24
           |X||||||||||||||||||||||
hit  22467 CTTTGAAATCCTTCACTGTAGAAA  22490
hCoV-19/Saudi_Arabia/KAUST-Jeddah76/2020|EPI_ISL_437760|2020-04-01	95.83%	1	0
fwd      1 CGTTGAAATCCTTCACTGTAGAAA     24
           |X||||||||||||||||||||||
hit  22467 CTTTGAAATCCTTCACTGTAGAAA  22490
hCoV-19/Saudi_Arabia/KAUST-Jeddah75/2020|EPI_ISL_437759|2020-04-01	95.83%	1	0
fwd      1 CGTTGAAATCCTTCACTGTAGAAA     24
           |X||||||||||||||||||||||
hit  22467 CTTTGAAATCCTTCACTGTAGAAA  22490
hCoV-19/Saudi_Arabia/KAUST-Jeddah70/2020|EPI_ISL_437757|2020-04-01	95.83%	1	0
fwd      1 CGTTGAAATCCTTCACTGTAGAAA     24
           |X||||||||||||||||||||||
hit  22467 CTTTGAAATCCTTCACTGTAGAAA  22490
hCoV-19/Saudi_Arabia/KAUST-Jeddah64/2020|EPI_ISL_437475|2020-04-01	95.83%	1	0
fwd      1 CGTTGAAATCCTTCACTGTAGAAA     24
           |X||||||||||||||||||||||
hit  22459 CTTTGAAATCCTTCACTGTAGAAA  22482
hCoV-19/Russia/Kabardino-Balkaria-80503/2020|EPI_ISL_428898|2020-03-23	95.83%	1	0
fwd      1 CGTTGAAATCCTTCACTGTAGAAA     24
           |X||||||||||||||||||||||
hit  22467 CTTTGAAATCCTTCACTGTAGAAA  22490
hCoV-19/Russia/Kabardino-Balkaria-80501/2020|EPI_ISL_428893|2020-03-23	95.83%	1	0
fwd      1 CGTTGAAATCCTTCACTGTAGAAA     24
           |X||||||||||||||||||||||
hit  22467 CTTTGAAATCCTTCACTGTAGAAA  22490
hCoV-19/Romania/284056/2020|EPI_ISL_455473|2020-05-14	95.83%	1	0
fwd      1 CGTTGAAATCCTTCACTGTAGAAA     24
           |||||||||||||||||X||||||
hit  22467 CGTTGAAATCCTTCACTTTAGAAA  22490
hCoV-19/Oman/RESP-20-6417/2020|EPI_ISL_457996|2020-03-29	95.83%	1	0
fwd      1 CGTTGAAATCCTTCACTGTAGAAA     24
           ||||||||||X|||||||||||||
hit  22467 CGTTGAAATCTTTCACTGTAGAAA  22490
hCoV-19/Nigeria/OS125-CV20/2020|EPI_ISL_455427|2020-03-29	95.83%	1	0
fwd      1 CGTTGAAATCCTTCACTGTAGAAA     24
           |X||||||||||||||||||||||
hit  22429 CTTTGAAATCCTTCACTGTAGAAA  22452
hCoV-19/Nigeria/OS122-CV18/2020|EPI_ISL_455426|2020-03-29	95.83%	1	0
fwd      1 CGTTGAAATCCTTCACTGTAGAAA     24
           |X||||||||||||||||||||||
hit  22461 CTTTGAAATCCTTCACTGTAGAAA  22484
hCoV-19/Nigeria/OS116-CV17/2020|EPI_ISL_455425|2020-03-29	95.83%	1	0
fwd      1 CGTTGAAATCCTTCACTGTAGAAA     24
           |X||||||||||||||||||||||
hit  22418 CTTTGAAATCCTTCACTGTAGAAA  22441
hCoV-19/Nigeria/OS085-CV14/2020|EPI_ISL_455424|2020-03-29	95.83%	1	0
fwd      1 CGTTGAAATCCTTCACTGTAGAAA     24
           |X||||||||||||||||||||||
hit  22418 CTTTGAAATCCTTCACTGTAGAAA  22441
hCoV-19/Nigeria/OS075-CV12/2020|EPI_ISL_455423|2020-03-29	95.83%	1	0
fwd      1 CGTTGAAATCCTTCACTGTAGAAA     24
           |X||||||||||||||||||||||
hit  22445 CTTTGAAATCCTTCACTGTAGAAA  22468
hCoV-19/Nigeria/OS070-CV11/2020|EPI_ISL_455422|2020-03-29	95.83%	1	0
fwd      1 CGTTGAAATCCTTCACTGTAGAAA     24
           |X||||||||||||||||||||||
hit  22451 CTTTGAAATCCTTCACTGTAGAAA  22474
hCoV-19/Nigeria/OS055-CV8/2020|EPI_ISL_455418|2020-03-29	95.83%	1	0
fwd      1 CGTTGAAATCCTTCACTGTAGAAA     24
           |X||||||||||||||||||||||
hit  22418 CTTTGAAATCCTTCACTGTAGAAA  22441
hCoV-19/Nigeria/OS030-CV5/2020|EPI_ISL_455415|2020-03-29	95.83%	1	0
fwd      1 CGTTGAAATCCTTCACTGTAGAAA     24
           |X||||||||||||||||||||||
hit  22418 CTTTGAAATCCTTCACTGTAGAAA  22441
hCoV-19/New_Zealand/20VR1843/2020|EPI_ISL_456281|2020-03-28	95.83%	1	1
fwd      1 CGTTGAAATCCTTCACTGTAGAAA     24
           |||||||||||||||||||||X||
hit  22467 CGTTGAAATCCTTCACTGTAGCAA  22490
hCoV-19/Netherlands/NoordBrabant_10042/2020|EPI_ISL_454791|2020-03-25	95.83%	1	0
fwd      1 CGTTGAAATCCTTCACTGTAGAAA     24
           ||||X|||||||||||||||||||
hit  22453 CGTTTAAATCCTTCACTGTAGAAA  22476
hCoV-19/Netherlands/NA_473/2020|EPI_ISL_455275|2020-04-14	95.83%	1	0
fwd      1 CGTTGAAATCCTTCACTGTAGAAA     24
           |X||||||||||||||||||||||
hit  22413 CTTTGAAATCCTTCACTGTAGAAA  22436
hCoV-19/Luxembourg/LNS9865959/2020|EPI_ISL_445056|2020-04-22	95.83%	1	0
fwd      1 CGTTGAAATCCTTCACTGTAGAAA     24
           |||||||||||||X||||||||||
hit  22467 CGTTGAAATCCTTTACTGTAGAAA  22490
hCoV-19/Luxembourg/LNS7550599/2020|EPI_ISL_445076|2020-04-22	95.83%	1	0
fwd      1 CGTTGAAATCCTTCACTGTAGAAA     24
           |||||||||||||X||||||||||
hit  22467 CGTTGAAATCCTTTACTGTAGAAA  22490
hCoV-19/Luxembourg/LNS5953507/2020|EPI_ISL_434515|2020-04-15	95.83%	1	0
fwd      1 CGTTGAAATCCTTCACTGTAGAAA     24
           |||||||||||||X||||||||||
hit  22467 CGTTGAAATCCTTTACTGTAGAAA  22490
hCoV-19/Luxembourg/LNS5742995/2020|EPI_ISL_445055|2020-04-22	95.83%	1	0
fwd      1 CGTTGAAATCCTTCACTGTAGAAA     24
           |||||||||||||X||||||||||
hit  22467 CGTTGAAATCCTTTACTGTAGAAA  22490
hCoV-19/Luxembourg/LNS3879580/2020|EPI_ISL_419585|2020-03-14	95.83%	1	0
fwd      1 CGTTGAAATCCTTCACTGTAGAAA     24
           |||||||||||||||||X||||||
hit  22467 CGTTGAAATCCTTCACTTTAGAAA  22490
hCoV-19/Luxembourg/LNS2913521/2020|EPI_ISL_429746|2020-03-26	95.83%	1	0
fwd      1 CGTTGAAATCCTTCACTGTAGAAA     24
           |X||||||||||||||||||||||
hit  22467 CTTTGAAATCCTTCACTGTAGAAA  22490
hCoV-19/Luxembourg/LNS2259744/2020|EPI_ISL_445059|2020-04-23	95.83%	1	0
fwd      1 CGTTGAAATCCTTCACTGTAGAAA     24
           |||||||||||||X||||||||||
hit  22467 CGTTGAAATCCTTTACTGTAGAAA  22490
hCoV-19/Luxembourg/LNS2156711/2020|EPI_ISL_445074|2020-04-21	95.83%	1	0
fwd      1 CGTTGAAATCCTTCACTGTAGAAA     24
           |||||||||||||X||||||||||
hit  22467 CGTTGAAATCCTTTACTGTAGAAA  22490
hCoV-19/Luxembourg/LNS0724201/2020|EPI_ISL_445054|2020-04-22	95.83%	1	0
fwd      1 CGTTGAAATCCTTCACTGTAGAAA     24
           |||||||||||||X||||||||||
hit  22467 CGTTGAAATCCTTTACTGTAGAAA  22490
hCoV-19/India/S51/2020|EPI_ISL_455671|2020-05-03	95.83%	1	0
fwd      1 CGTTGAAATCCTTCACTGTAGAAA     24
           |X||||||||||||||||||||||
hit  22467 CTTTGAAATCCTTCACTGTAGAAA  22490
hCoV-19/India/S29/2020|EPI_ISL_455658|2020-04-30	95.83%	1	0
fwd      1 CGTTGAAATCCTTCACTGTAGAAA     24
           |X||||||||||||||||||||||
hit  22467 CTTTGAAATCCTTCACTGTAGAAA  22490
hCoV-19/India/S19/2020|EPI_ISL_455649|2020-04-20	95.83%	1	0
fwd      1 CGTTGAAATCCTTCACTGTAGAAA     24
           |X||||||||||||||||||||||
hit  22467 CTTTGAAATCCTTCACTGTAGAAA  22490
hCoV-19/India/S15/2020|EPI_ISL_455645|2020-04-03	95.83%	1	0
fwd      1 CGTTGAAATCCTTCACTGTAGAAA     24
           |X||||||||||||||||||||||
hit  22467 CTTTGAAATCCTTCACTGTAGAAA  22490
hCoV-19/India/RMRC171/2020|EPI_ISL_455770|2020-05-07	95.83%	1	0
fwd      1 CGTTGAAATCCTTCACTGTAGAAA     24
           |X||||||||||||||||||||||
hit  22467 CTTTGAAATCCTTCACTGTAGAAA  22490
hCoV-19/India/RMRC167/2020|EPI_ISL_455767|2020-05-07	95.83%	1	0
fwd      1 CGTTGAAATCCTTCACTGTAGAAA     24
           |X||||||||||||||||||||||
hit  22467 CTTTGAAATCCTTCACTGTAGAAA  22490
hCoV-19/India/RMRC166/2020|EPI_ISL_455766|2020-05-07	95.83%	1	0
fwd      1 CGTTGAAATCCTTCACTGTAGAAA     24
           |X||||||||||||||||||||||
hit  22467 CTTTGAAATCCTTCACTGTAGAAA  22490
hCoV-19/India/RMRC164/2020|EPI_ISL_455764|2020-05-07	95.83%	1	0
fwd      1 CGTTGAAATCCTTCACTGTAGAAA     24
           |X||||||||||||||||||||||
hit  22467 CTTTGAAATCCTTCACTGTAGAAA  22490
hCoV-19/India/RMRC163/2020|EPI_ISL_455763|2020-05-07	95.83%	1	0
fwd      1 CGTTGAAATCCTTCACTGTAGAAA     24
           |X||||||||||||||||||||||
hit  22467 CTTTGAAATCCTTCACTGTAGAAA  22490
hCoV-19/India/RMRC162/2020|EPI_ISL_455762|2020-05-07	95.83%	1	0
fwd      1 CGTTGAAATCCTTCACTGTAGAAA     24
           |X||||||||||||||||||||||
hit  22467 CTTTGAAATCCTTCACTGTAGAAA  22490
hCoV-19/India/RMRC160/2020|EPI_ISL_455761|2020-05-07	95.83%	1	0
fwd      1 CGTTGAAATCCTTCACTGTAGAAA     24
           |X||||||||||||||||||||||
hit  22467 CTTTGAAATCCTTCACTGTAGAAA  22490
hCoV-19/India/RMRC159/2020|EPI_ISL_455760|2020-05-07	95.83%	1	0
fwd      1 CGTTGAAATCCTTCACTGTAGAAA     24
           |X||||||||||||||||||||||
hit  22467 CTTTGAAATCCTTCACTGTAGAAA  22490
hCoV-19/India/RMRC123/2020|EPI_ISL_455311|2020-05-07	95.83%	1	0
fwd      1 CGTTGAAATCCTTCACTGTAGAAA     24
           |X||||||||||||||||||||||
hit  22474 CTTTGAAATCCTTCACTGTAGAAA  22497
hCoV-19/India/RMRC108/2020|EPI_ISL_455752|2020-05-06	95.83%	1	0
fwd      1 CGTTGAAATCCTTCACTGTAGAAA     24
           |X||||||||||||||||||||||
hit  22467 CTTTGAAATCCTTCACTGTAGAAA  22490
hCoV-19/India/RMRC106/2020|EPI_ISL_455751|2020-05-06	95.83%	1	0
fwd      1 CGTTGAAATCCTTCACTGTAGAAA     24
           |X||||||||||||||||||||||
hit  22467 CTTTGAAATCCTTCACTGTAGAAA  22490
hCoV-19/India/RMRC103/2020|EPI_ISL_455749|2020-05-06	95.83%	1	0
fwd      1 CGTTGAAATCCTTCACTGTAGAAA     24
           |X||||||||||||||||||||||
hit  22467 CTTTGAAATCCTTCACTGTAGAAA  22490
hCoV-19/India/NIV-5119/2020|EPI_ISL_452205|2020-03-26	95.83%	1	0
fwd      1 CGTTGAAATCCTTCACTGTAGAAA     24
           |X||||||||||||||||||||||
hit  22442 CTTTGAAATCCTTCACTGTAGAAA  22465
hCoV-19/India/NIV-5118/2020|EPI_ISL_454538|2020-03-26	95.83%	1	0
fwd      1 CGTTGAAATCCTTCACTGTAGAAA     24
           |X||||||||||||||||||||||
hit  22467 CTTTGAAATCCTTCACTGTAGAAA  22490
hCoV-19/India/NIV-5109/2020|EPI_ISL_452204|2020-03-26	95.83%	1	0
fwd      1 CGTTGAAATCCTTCACTGTAGAAA     24
           |X||||||||||||||||||||||
hit  22442 CTTTGAAATCCTTCACTGTAGAAA  22465
hCoV-19/India/NIV-5104/2020|EPI_ISL_454537|2020-03-26	95.83%	1	0
fwd      1 CGTTGAAATCCTTCACTGTAGAAA     24
           |X||||||||||||||||||||||
hit  22467 CTTTGAAATCCTTCACTGTAGAAA  22490
hCoV-19/India/NIV-5102/2020|EPI_ISL_454536|2020-03-26	95.83%	1	0
fwd      1 CGTTGAAATCCTTCACTGTAGAAA     24
           |X||||||||||||||||||||||
hit  22467 CTTTGAAATCCTTCACTGTAGAAA  22490
hCoV-19/India/NIV-5097/2020|EPI_ISL_454535|2020-03-26	95.83%	1	0
fwd      1 CGTTGAAATCCTTCACTGTAGAAA     24
           |X||||||||||||||||||||||
hit  22467 CTTTGAAATCCTTCACTGTAGAAA  22490
hCoV-19/India/NIV-4622/2020|EPI_ISL_454534|2020-03-24	95.83%	1	0
fwd      1 CGTTGAAATCCTTCACTGTAGAAA     24
           |X||||||||||||||||||||||
hit  22467 CTTTGAAATCCTTCACTGTAGAAA  22490
hCoV-19/India/NIV-4369/2020|EPI_ISL_454531|2020-03-22	95.83%	1	0
fwd      1 CGTTGAAATCCTTCACTGTAGAAA     24
           |X||||||||||||||||||||||
hit  22467 CTTTGAAATCCTTCACTGTAGAAA  22490
hCoV-19/India/NIV-4367/2020|EPI_ISL_452203|2020-03-22	95.83%	1	0
fwd      1 CGTTGAAATCCTTCACTGTAGAAA     24
           |X||||||||||||||||||||||
hit  22442 CTTTGAAATCCTTCACTGTAGAAA  22465
hCoV-19/India/NIHSAD-1005-52/2020|EPI_ISL_452795|2020-05-09	95.83%	1	0
fwd      1 CGTTGAAATCCTTCACTGTAGAAA     24
           ||||||||||||||||X|||||||
hit  22465 CGTTGAAATCCTTCACCGTAGAAA  22488
hCoV-19/India/ILSCV20166/2020|EPI_ISL_463074|2020-05-05	95.83%	1	0
fwd      1 CGTTGAAATCCTTCACTGTAGAAA     24
           |X||||||||||||||||||||||
hit  22467 CTTTGAAATCCTTCACTGTAGAAA  22490
hCoV-19/India/ILSCV20165/2020|EPI_ISL_463073|2020-05-05	95.83%	1	0
fwd      1 CGTTGAAATCCTTCACTGTAGAAA     24
           |X||||||||||||||||||||||
hit  22467 CTTTGAAATCCTTCACTGTAGAAA  22490
hCoV-19/India/ILSCV19048/2020|EPI_ISL_463064|2020-05-16	95.83%	1	0
fwd      1 CGTTGAAATCCTTCACTGTAGAAA     24
           |X||||||||||||||||||||||
hit  22467 CTTTGAAATCCTTCACTGTAGAAA  22490
hCoV-19/India/ILSCV18556/2020|EPI_ISL_463063|2020-05-13	95.83%	1	0
fwd      1 CGTTGAAATCCTTCACTGTAGAAA     24
           |X||||||||||||||||||||||
hit  22467 CTTTGAAATCCTTCACTGTAGAAA  22490
hCoV-19/India/ILSCV17741/2020|EPI_ISL_463058|2020-05-13	95.83%	1	0
fwd      1 CGTTGAAATCCTTCACTGTAGAAA     24
           |X||||||||||||||||||||||
hit  22467 CTTTGAAATCCTTCACTGTAGAAA  22490
hCoV-19/India/ILSCV16012/2020|EPI_ISL_463043|2020-05-11	95.83%	1	0
fwd      1 CGTTGAAATCCTTCACTGTAGAAA     24
           |X||||||||||||||||||||||
hit  22467 CTTTGAAATCCTTCACTGTAGAAA  22490
hCoV-19/India/ILSCV15917/2020|EPI_ISL_463039|2020-05-11	95.83%	1	0
fwd      1 CGTTGAAATCCTTCACTGTAGAAA     24
           |X||||||||||||||||||||||
hit  22467 CATTGAAATCCTTCACTGTAGAAA  22490
hCoV-19/India/ILSCV14847/2020|EPI_ISL_463034|2020-05-10	95.83%	1	0
fwd      1 CGTTGAAATCCTTCACTGTAGAAA     24
           |X||||||||||||||||||||||
hit  22467 CTTTGAAATCCTTCACTGTAGAAA  22490
hCoV-19/India/ILSCV14831/2020|EPI_ISL_463033|2020-05-10	95.83%	1	0
fwd      1 CGTTGAAATCCTTCACTGTAGAAA     24
           |X||||||||||||||||||||||
hit  22467 CTTTGAAATCCTTCACTGTAGAAA  22490
hCoV-19/India/ILSCV14262/2020|EPI_ISL_463029|2020-05-11	95.83%	1	0
fwd      1 CGTTGAAATCCTTCACTGTAGAAA     24
           |X||||||||||||||||||||||
hit  22467 CTTTGAAATCCTTCACTGTAGAAA  22490
hCoV-19/India/ILSCV13929/2020|EPI_ISL_463026|2020-05-10	95.83%	1	0
fwd      1 CGTTGAAATCCTTCACTGTAGAAA     24
           |X||||||||||||||||||||||
hit  22467 CTTTGAAATCCTTCACTGTAGAAA  22490
hCoV-19/India/ILSCV13907/2020|EPI_ISL_463024|2020-05-10	95.83%	1	0
fwd      1 CGTTGAAATCCTTCACTGTAGAAA     24
           |X||||||||||||||||||||||
hit  22467 CTTTGAAATCCTTCACTGTAGAAA  22490
hCoV-19/India/GBRC80/2020|EPI_ISL_455015|2020-04-28	95.83%	1	0
fwd      1 CGTTGAAATCCTTCACTGTAGAAA     24
           |X||||||||||||||||||||||
hit  22467 CTTTGAAATCCTTCACTGTAGAAA  22490
hCoV-19/India/GBRC153b/2020|EPI_ISL_461482|2020-04-27	95.83%	1	0
fwd      1 CGTTGAAATCCTTCACTGTAGAAA     24
           |X||||||||||||||||||||||
hit  22467 CTTTGAAATCCTTCACTGTAGAAA  22490
hCoV-19/India/GBRC15/2020|EPI_ISL_437443|2020-04-27	95.83%	1	0
fwd      1 CGTTGAAATCCTTCACTGTAGAAA     24
           |X||||||||||||||||||||||
hit  22467 CTTTGAAATCCTTCACTGTAGAAA  22490
hCoV-19/India/GBRC13/2020|EPI_ISL_437441|2020-04-26	95.83%	1	0
fwd      1 CGTTGAAATCCTTCACTGTAGAAA     24
           |X||||||||||||||||||||||
hit  22467 CTTTGAAATCCTTCACTGTAGAAA  22490
hCoV-19/India/GBRC119/2020|EPI_ISL_455016|2020-04-27	95.83%	1	0
fwd      1 CGTTGAAATCCTTCACTGTAGAAA     24
           |X||||||||||||||||||||||
hit  22467 CTTTGAAATCCTTCACTGTAGAAA  22490
hCoV-19/India/GBRC102/2020|EPI_ISL_450791|2020-04-27	95.83%	1	0
fwd      1 CGTTGAAATCCTTCACTGTAGAAA     24
           |X||||||||||||||||||||||
hit  22467 CTTTGAAATCCTTCACTGTAGAAA  22490
hCoV-19/India/GBRC101/2020|EPI_ISL_450790|2020-04-28	95.83%	1	0
fwd      1 CGTTGAAATCCTTCACTGTAGAAA     24
           |X||||||||||||||||||||||
hit  22467 CTTTGAAATCCTTCACTGTAGAAA  22490
hCoV-19/India/CCMB_NIV4/2020|EPI_ISL_450324|2020-03-26	95.83%	1	0
fwd      1 CGTTGAAATCCTTCACTGTAGAAA     24
           |X||||||||||||||||||||||
hit  22437 CTTTGAAATCCTTCACTGTAGAAA  22460
hCoV-19/Hong_Kong/HKPU90-1602/2020|EPI_ISL_419251|2020-02-26	95.83%	1	1
fwd      1 CGTTGAAATCCTTCACTGTAGAAA     24
           |||||||||||||||||||||||X
hit  22467 CGTTGAAATCCTTCACTGTAGAAG  22490
hCoV-19/Hong_Kong/HKPU48-0202/2020|EPI_ISL_419222|2020-02-11	95.83%	1	0
fwd      1 CGTTGAAATCCTTCACTGTAGAAA     24
           |||||||X||||||||||||||||
hit  22467 CGTTGAAGTCCTTCACTGTAGAAA  22490
hCoV-19/Ghana/3176_S11/2020|EPI_ISL_422402|2020-03-30	95.83%	1	0
fwd      1 CGTTGAAATCCTTCACTGTAGAAA     24
           |X||||||||||||||||||||||
hit  22413 CTTTGAAATCCTTCACTGTAGAAA  22436
hCoV-19/Germany/BAV-MVP0225/2020|EPI_ISL_466895|2020-04-23	95.83%	1	0
fwd      1 CGTTGAAATCCTTCACTGTAGAAA     24
           |X||||||||||||||||||||||
hit  22467 CTTTGAAATCCTTCACTGTAGAAA  22490
hCoV-19/Germany/BAV-MVP0173/2020|EPI_ISL_451947|2020-04-08	95.83%	1	0
fwd      1 CGTTGAAATCCTTCACTGTAGAAA     24
           |X||||||||||||||||||||||
hit  22467 CTTTGAAATCCTTCACTGTAGAAA  22490
hCoV-19/Estonia/ChVir4313/2020|EPI_ISL_457740|2020-03	95.83%	1	1
fwd      1 CGTTGAAATCCTTCACTGTAGAAA     24
           ||||||||||||||||||||X|||
hit  22457 CGTTGAAATCCTTCACTGTACAAA  22480
hCoV-19/England/SHEF-CE97C/2020|EPI_ISL_432572|2020-04-03	95.83%	1	0
fwd      1 CGTTGAAATCCTTCACTGTAGAAA     24
           |||||||||||||X||||||||||
hit  22467 CGTTGAAATCCTTTACTGTAGAAA  22490
hCoV-19/England/NOTT-10F404/2020|EPI_ISL_433001|2020-04-02	95.83%	1	1
fwd      1 CGTTGAAATCCTTCACTGTAGAAA     24
           ||||||||||||||||||||X|||
hit  22467 CGTTGAAATCCTTCACTGTACAAA  22490
hCoV-19/England/NORW-EC4E0/2020|EPI_ISL_457530|2020-05-10	95.83%	1	0
fwd      1 CGTTGAAATCCTTCACTGTAGAAA     24
           |||||||||||||||X||||||||
hit  22463 CGTTGAAATCCTTCATTGTAGAAA  22486
hCoV-19/England/LIVE-9C995/2020|EPI_ISL_440926|2020-04-24	95.83%	1	0
fwd      1 CGTTGAAATCCTTCACTGTAGAAA     24
           |X||||||||||||||||||||||
hit  22467 CTTTGAAATCCTTCACTGTAGAAA  22490
hCoV-19/England/LIVE-9C2C7/2020|EPI_ISL_449526|2020-03-30	95.83%	1	0
fwd      1 CGTTGAAATCCTTCACTGTAGAAA     24
           |X||||||||||||||||||||||
hit  22438 CTTTGAAATCCTTCACTGTAGAAA  22461
hCoV-19/England/LIVE-9B32F/2020|EPI_ISL_449434|2020-03-26	95.83%	1	0
fwd      1 CGTTGAAATCCTTCACTGTAGAAA     24
           |X||||||||||||||||||||||
hit  22455 CTTTGAAATCCTTCACTGTAGAAA  22478
hCoV-19/England/EXET-1362EC/2020|EPI_ISL_457217|2020-04-12	95.83%	1	0
fwd      1 CGTTGAAATCCTTCACTGTAGAAA     24
           ||||||X|||||||||||||||||
hit  22467 CGTTGAGATCCTTCACTGTAGAAA  22490
hCoV-19/England/CAMB-7DA5B/2020|EPI_ISL_441777|2020-04-06	95.83%	1	0
fwd      1 CGTTGAAATCCTTCACTGTAGAAA     24
           |||||||||||||||||X||||||
hit  22413 CGTTGAAATCCTTCACTTTAGAAA  22436
hCoV-19/England/CAMB-7CDCC/2020|EPI_ISL_442251|2020-04-04	95.83%	1	0
fwd      1 CGTTGAAATCCTTCACTGTAGAAA     24
           |||||||||||||||||X||||||
hit  22413 CGTTGAAATCCTTCACTTTAGAAA  22436
hCoV-19/England/CAMB-7CB95/2020|EPI_ISL_442188|2020-04-05	95.83%	1	0
fwd      1 CGTTGAAATCCTTCACTGTAGAAA     24
           |||||||||||||||||X||||||
hit  22413 CGTTGAAATCCTTCACTTTAGAAA  22436
hCoV-19/England/CAMB-766F4/2020|EPI_ISL_438417|2020-03-30	95.83%	1	0
fwd      1 CGTTGAAATCCTTCACTGTAGAAA     24
           |X||||||||||||||||||||||
hit  22413 CTTTGAAATCCTTCACTGTAGAAA  22436
hCoV-19/England/CAMB-76366/2020|EPI_ISL_438403|2020-03-30	95.83%	1	0
fwd      1 CGTTGAAATCCTTCACTGTAGAAA     24
           |||||||||||||||||X||||||
hit  22413 CGTTGAAATCCTTCACTTTAGAAA  22436
hCoV-19/England/BRIS-12A6B2/2020|EPI_ISL_458429|2020-04-30	95.83%	1	0
fwd      1 CGTTGAAATCCTTCACTGTAGAAA     24
           |X||||||||||||||||||||||
hit  22413 CTTTGAAATCCTTCACTGTAGAAA  22436
hCoV-19/England/BRIS-1290C4/2020|EPI_ISL_458858|2020-04-19	95.83%	1	0
fwd      1 CGTTGAAATCCTTCACTGTAGAAA     24
           |||||||||||||||X||||||||
hit  22413 CGTTGAAATCCTTCATTGTAGAAA  22436
hCoV-19/England/BRIS-1290B5/2020|EPI_ISL_458827|2020-04-19	95.83%	1	0
fwd      1 CGTTGAAATCCTTCACTGTAGAAA     24
           |||||||||||||||X||||||||
hit  22413 CGTTGAAATCCTTCATTGTAGAAA  22436
hCoV-19/England/BRIS-1290A6/2020|EPI_ISL_458719|2020-04-19	95.83%	1	0
fwd      1 CGTTGAAATCCTTCACTGTAGAAA     24
           |||||||||||||||X||||||||
hit  22413 CGTTGAAATCCTTCATTGTAGAAA  22436
hCoV-19/England/BRIS-126C3C/2020|EPI_ISL_458998|2020-04-09	95.83%	1	0
fwd      1 CGTTGAAATCCTTCACTGTAGAAA     24
           |X||||||||||||||||||||||
hit  22413 CTTTGAAATCCTTCACTGTAGAAA  22436
hCoV-19/England/BRIS-12621C/2020|EPI_ISL_459029|2020-04-09	95.83%	1	0
fwd      1 CGTTGAAATCCTTCACTGTAGAAA     24
           |X||||||||||||||||||||||
hit  22413 CTTTGAAATCCTTCACTGTAGAAA  22436
hCoV-19/England/BRIS-1260A9/2020|EPI_ISL_459061|2020-04-09	95.83%	1	0
fwd      1 CGTTGAAATCCTTCACTGTAGAAA     24
           |X||||||||||||||||||||||
hit  22413 CTTTGAAATCCTTCACTGTAGAAA  22436
hCoV-19/England/BRIS-123BC9/2020|EPI_ISL_442647|2020-04-06	95.83%	1	0
fwd      1 CGTTGAAATCCTTCACTGTAGAAA     24
           |||||||||||||||||X||||||
hit  22413 CGTTGAAATCCTTCACTTTAGAAA  22436
hCoV-19/England/BRIS-123859/2020|EPI_ISL_459727|2020-04-07	95.83%	1	0
fwd      1 CGTTGAAATCCTTCACTGTAGAAA     24
           |||||||||||||||X||||||||
hit  22413 CGTTGAAATCCTTCATTGTAGAAA  22436
hCoV-19/England/20154074604/2020|EPI_ISL_466260|2020-04-07	95.83%	1	0
fwd      1 CGTTGAAATCCTTCACTGTAGAAA     24
           ||||||||X|||||||||||||||
hit  22467 CGTTGAAAACCTTCACTGTAGAAA  22490
hCoV-19/England/20146013904/2020|EPI_ISL_466030|2020-03-31	95.83%	1	1
fwd      1 CGTTGAAATCCTTCACTGTAGAAA     24
           ||||||||||||||||||||X|||
hit  22467 CGTTGAAATCCTTCACTGTACAAA  22490
hCoV-19/England/20139052002/2020|EPI_ISL_420530|2020-03-27	95.83%	1	0
fwd      1 CGTTGAAATCCTTCACTGTAGAAA     24
           |||||||||||||||X||||||||
hit  22467 CGTTGAAATCCTTCATTGTAGAAA  22490
hCoV-19/England/20134006604/2020|EPI_ISL_423071|2020-03-23	95.83%	1	1
fwd      1 CGTTGAAATCCTTCACTGTAGAAA     24
           ||||||||||||||||||||X|||
hit  22467 CGTTGAAATCCTTCACTGTACAAA  22490
hCoV-19/England/20132023904/2020|EPI_ISL_423753|2020-03-23	95.83%	1	0
fwd      1 CGTTGAAATCCTTCACTGTAGAAA     24
           ||||||||||||||X|||||||||
hit  22467 CGTTGAAATCCTTCTCTGTAGAAA  22490
hCoV-19/England/20128094604/2020|EPI_ISL_423967|2020-03-20	95.83%	1	1
fwd      1 CGTTGAAATCCTTCACTGTAGAAA     24
           ||||||||||||||||||||X|||
hit  22467 CGTTGAAATCCTTCACTGTACAAA  22490
hCoV-19/Denmark/ALAB-SSI-876/2020|EPI_ISL_444952|2020-03-30	95.83%	1	0
fwd      1 CGTTGAAATCCTTCACTGTAGAAA     24
           |||||||||||||||||X||||||
hit  22467 CGTTGAAATCCTTCACTTTAGAAA  22490
hCoV-19/Belgium/ULG-10186/2020|EPI_ISL_455974|2020-5-11	95.83%	1	0
fwd      1 CGTTGAAATCCTTCACTGTAGAAA     24
           ||||||||||X|||||||||||||
hit  22467 CGTTGAAATCTTTCACTGTAGAAA  22490
hCoV-19/Bangladesh/BARJ_CVASU_CTG_518/2020|EPI_ISL_450345|2020-05-10	95.83%	1	0
fwd      1 CGTTGAAATCCTTCACTGTAGAAA     24
           |X||||||||||||||||||||||
hit  22454 CTTTGAAATCCTTCACTGTAGAAA  22477
hCoV-19/Bangladesh/BARJ_CVASU_CTG_506/2020|EPI_ISL_450342|2020-05-08	95.83%	1	0
fwd      1 CGTTGAAATCCTTCACTGTAGAAA     24
           |X||||||||||||||||||||||
hit  22483 CTTTGAAATCCTTCACTGTAGAAA  22506
hCoV-19/Bangladesh/BARJ_CVASU_CTG_503/2020|EPI_ISL_450341|2020-05-13	95.83%	1	0
fwd      1 CGTTGAAATCCTTCACTGTAGAAA     24
           |X||||||||||||||||||||||
hit  22456 CTTTGAAATCCTTCACTGTAGAAA  22479
hCoV-19/Bangladesh/BARJ_CVASU_CTG_502/2020|EPI_ISL_450340|2020-05-13	95.83%	1	0
fwd      1 CGTTGAAATCCTTCACTGTAGAAA     24
           |X||||||||||||||||||||||
hit  22474 CTTTGAAATCCTTCACTGTAGAAA  22497
hCoV-19/Bangladesh/BARJ_CVASU_CTG_501/2020|EPI_ISL_450339|2020-05-10	95.83%	1	0
fwd      1 CGTTGAAATCCTTCACTGTAGAAA     24
           |X||||||||||||||||||||||
hit  22445 CTTTGAAATCCTTCACTGTAGAAA  22468
hCoV-19/Australia/VIC222/2020|EPI_ISL_419917|2020-03-20	95.83%	1	0
fwd      1 CGTTGAAATCCTTCACTGTAGAAA     24
           |||||||||||||X||||||||||
hit  22467 CGTTGAAATCCTTTACTGTAGAAA  22490
hCoV-19/Australia/VIC130/2020|EPI_ISL_419823|2020-03-21	95.83%	1	0
fwd      1 CGTTGAAATCCTTCACTGTAGAAA     24
           |||||||||||||X||||||||||
hit  22465 CGTTGAAATCCTTTACTGTAGAAA  22488
hCoV-19/Australia/NSW93/2020|EPI_ISL_427681|2020-03-19	95.83%	1	1
fwd      1 CGTTGAAATCCTTCACTGTAGAAA     24
           ||||||||||||||||||||X|||
hit  22203 CGTTGAAATCCTTCACTGTACAAA  22226
hCoV-19/Australia/NSW560/2020|EPI_ISL_455099|2020-05-24	95.83%	1	0
fwd      1 CGTTGAAATCCTTCACTGTAGAAA     24
           |X||||||||||||||||||||||
hit  22201 CTTTGAAATCCTTCACTGTAGAAA  22224
hCoV-19/Australia/NSW554/2020|EPI_ISL_455093|2020-05-20	95.83%	1	0
fwd      1 CGTTGAAATCCTTCACTGTAGAAA     24
           ||||||||||X|||||||||||||
hit  22201 CGTTGAAATCTTTCACTGTAGAAA  22224
hCoV-19/Australia/NSW553/2020|EPI_ISL_455092|2020-05-18	95.83%	1	0
fwd      1 CGTTGAAATCCTTCACTGTAGAAA     24
           ||||||||||X|||||||||||||
hit  22201 CGTTGAAATCTTTCACTGTAGAAA  22224
hCoV-19/Australia/NSW347/2020|EPI_ISL_451608|2020-03-27	95.83%	1	0
fwd      1 CGTTGAAATCCTTCACTGTAGAAA     24
           |X||||||||||||||||||||||
hit  22201 CTTTGAAATCCTTCACTGTAGAAA  22224

--> 40875 of 41050 covered (99.57%)
--> 175 of 41050 missed (0.43%) with at least 1 mismatch (175 fwd)
--> 11 of 41050 missed (0.03%) with at least 1 mismatch in 3' region (11 fwd)
--> 0 of 41050 missed (0.00%) with at least 2 mismatches in 3' region (0 fwd)
