# Supplementary material for: An engineered CRISPR-Cas12a variant and DNA-RNA hybrid guides enable robust and rapid COVID-19 testing
Source: Nat Commun. 2021 Mar 19;12:1739. doi: 10.1038/s41467-021-21996-6 (PMC7979722; doi:10.1038/s41467-021-21996-6)
Supplement: Supplementary file 6 — Supplementary Data 2 [file 41467_2021_21996_MOESM6_ESM.zip › S15-TTTAGTGCGTGATCTCCCTCAGGG_sensitivity_miss.txt]

hCoV-19/Wales/PHWC-34364/2020|EPI_ISL_446908|2020-04-16	95.83%	1	0
fwd      1 TTTAGTGCGTGATCTCCCTCAGGG     24
           ||||X|||||||||||||||||||
hit  22157 TTTATTGCGTGATCTCCCTCAGGG  22180
hCoV-19/Wales/PHWC-33963/2020|EPI_ISL_446771|2020-04-20	95.83%	1	0
fwd      1 TTTAGTGCGTGATCTCCCTCAGGG     24
           ||||X|||||||||||||||||||
hit  22190 TTTATTGCGTGATCTCCCTCAGGG  22213
hCoV-19/Wales/PHWC-30F64/2020|EPI_ISL_446384|2020-04-09	95.83%	1	0
fwd      1 TTTAGTGCGTGATCTCCCTCAGGG     24
           ||||X|||||||||||||||||||
hit  22157 TTTATTGCGTGATCTCCCTCAGGG  22180
hCoV-19/USA/WI-UW-42/2020|EPI_ISL_421300|2020-03-18	95.83%	1	0
fwd      1 TTTAGTGCGTGATCTCCCTCAGGG     24
           ||||||||X|||||||||||||||
hit  22141 TTTAGTGCTTGATCTCCCTCAGGG  22164
hCoV-19/USA/WI-UW-20/2020|EPI_ISL_450700|2020-03-16	95.83%	1	0
fwd      1 TTTAGTGCGTGATCTCCCTCAGGG     24
           ||||||||X|||||||||||||||
hit  22141 TTTAGTGCTTGATCTCCCTCAGGG  22164
hCoV-19/USA/WA-UW277/2020|EPI_ISL_418062|2020-03-14	95.83%	1	0
fwd      1 TTTAGTGCGTGATCTCCCTCAGGG     24
           ||||||||||||X|||||||||||
hit  22189 TTTAGTGCGTGACCTCCCTCAGGG  22212
hCoV-19/USA/WA-UW-6526/2020|EPI_ISL_437856|2020-04-05	95.83%	1	1
fwd      1 TTTAGTGCGTGATCTCCCTCAGGG     24
           ||||||||||||||||||||X|||
hit  22189 TTTAGTGCGTGATCTCCCTCTGGG  22212
hCoV-19/USA/NY-NYUMC470/2020|EPI_ISL_435535|2020-04-16	95.83%	1	0
fwd      1 TTTAGTGCGTGATCTCCCTCAGGG     24
           ||||||||||X|||||||||||||
hit  22195 TTTAGTGCGTCATCTCCCTCAGGG  22218
hCoV-19/USA/NY-NYUMC417/2020|EPI_ISL_435484|2020-03-30	95.83%	1	0
fwd      1 TTTAGTGCGTGATCTCCCTCAGGG     24
           ||||||||||||X|||||||||||
hit  22195 TTTAGTGCGTGACCTCCCTCAGGG  22218
hCoV-19/USA/NY-NYUMC363/2020|EPI_ISL_430390|2020-04-08	95.83%	1	0
fwd      1 TTTAGTGCGTGATCTCCCTCAGGG     24
           ||||||||||X|||||||||||||
hit  22195 TTTAGTGCGTTATCTCCCTCAGGG  22218
hCoV-19/USA/NY-NYUMC357/2020|EPI_ISL_430384|2020-04-09	95.83%	1	0
fwd      1 TTTAGTGCGTGATCTCCCTCAGGG     24
           ||||||||||X|||||||||||||
hit  22195 TTTAGTGCGTTATCTCCCTCAGGG  22218
hCoV-19/USA/NY-NYUMC212/2020|EPI_ISL_427507|2020-04-03	95.83%	1	0
fwd      1 TTTAGTGCGTGATCTCCCTCAGGG     24
           ||||||||X|||||||||||||||
hit  22195 TTTAGTGCTTGATCTCCCTCAGGG  22218
hCoV-19/USA/MI-MDHHS-SC20501/2020|EPI_ISL_460039|2020-05-11	95.83%	1	0
fwd      1 TTTAGTGCGTGATCTCCCTCAGGG     24
           ||||||||||X|||||||||||||
hit  22195 TTTAGTGCGTTATCTCCCTCAGGG  22218
hCoV-19/USA/AK-PHL193/2020|EPI_ISL_435444|2020-04-09	95.83%	1	0
fwd      1 TTTAGTGCGTGATCTCCCTCAGGG     24
           ||||||X|||||||||||||||||
hit  22180 TTTAGTACGTGATCTCCCTCAGGG  22203
hCoV-19/USA/AK-PHL178/2020|EPI_ISL_437517|2020-04-08	95.83%	1	0
fwd      1 TTTAGTGCGTGATCTCCCTCAGGG     24
           ||||||X|||||||||||||||||
hit  22179 TTTAGTACGTGATCTCCCTCAGGG  22202
hCoV-19/USA/AK-PHL152/2020|EPI_ISL_436464|2020-04-07	95.83%	1	0
fwd      1 TTTAGTGCGTGATCTCCCTCAGGG     24
           ||||||X|||||||||||||||||
hit  22184 TTTAGTACGTGATCTCCCTCAGGG  22207
hCoV-19/Tunisia/COV1339/2020|EPI_ISL_463003|2020-03-30	95.83%	1	0
fwd      1 TTTAGTGCGTGATCTCCCTCAGGG     24
           |||||||||||||||X||||||||
hit  22156 TTTAGTGCGTGATCTTCCTCAGGG  22179
hCoV-19/Sweden/20-14089/2020|EPI_ISL_450827|2020-04-27	95.83%	1	0
fwd      1 TTTAGTGCGTGATCTCCCTCAGGG     24
           |||||||||||||X||||||||||
hit  22195 TTTAGTGCGTGATTTCCCTCAGGG  22218
hCoV-19/Spain/COV000912/2020|EPI_ISL_452655|2020-03-27	95.83%	1	0
fwd      1 TTTAGTGCGTGATCTCCCTCAGGG     24
           |||||||||||||X||||||||||
hit  22195 TTTAGTGCGTGATTTCCCTCAGGG  22218
hCoV-19/Spain/80_19/2020|EPI_ISL_462997|2020-05-30	95.83%	1	0
fwd      1 TTTAGTGCGTGATCTCCCTCAGGG     24
           ||||X|||||||||||||||||||
hit  22171 TTTATTGCGTGATCTCCCTCAGGG  22194
hCoV-19/Singapore/319/2020|EPI_ISL_462086|2020-03-14	95.83%	1	0
fwd      1 TTTAGTGCGTGATCTCCCTCAGGG     24
           ||||||||||||X|||||||||||
hit  22195 TTTAGTGCGTGACCTCCCTCAGGG  22218
hCoV-19/Sichuan/SC-PHCC2-045/2020|EPI_ISL_451365|2020-01-26	95.83%	1	0
fwd      1 TTTAGTGCGTGATCTCCCTCAGGG     24
           |||||||||||X||||||||||||
hit  22195 TTTAGTGCGTGGTCTCCCTCAGGG  22218
hCoV-19/Scotland/EDB731/2020|EPI_ISL_433230|2020-04-02	95.83%	1	0
fwd      1 TTTAGTGCGTGATCTCCCTCAGGG     24
           |||X||||||||||||||||||||
hit  22195 TTTGGTGCGTGATCTCCCTCAGGG  22218
hCoV-19/Scotland/CVR55/2020|EPI_ISL_425784|2020-03-13	95.83%	1	0
fwd      1 TTTAGTGCGTGATCTCCCTCAGGG     24
           |||||||||||||X||||||||||
hit  22141 TTTAGTGCGTGATTTCCCTCAGGG  22164
hCoV-19/Scotland/CVR106/2020|EPI_ISL_425652|2020-03-13	95.83%	1	0
fwd      1 TTTAGTGCGTGATCTCCCTCAGGG     24
           |||||||||||||X||||||||||
hit  22141 TTTAGTGCGTGATTTCCCTCAGGG  22164
hCoV-19/Saudi_Arabia/KAUST-Makkah19/2020|EPI_ISL_437481|2020-03-18	95.83%	1	0
fwd      1 TTTAGTGCGTGATCTCCCTCAGGG     24
           ||||||||||X|||||||||||||
hit  22192 TTTAGTGCGTCATCTCCCTCAGGG  22215
hCoV-19/Portugal/PT0538/2020|EPI_ISL_454262|2020-04-07	95.83%	1	0
fwd      1 TTTAGTGCGTGATCTCCCTCAGGG     24
           |||||||||||||X||||||||||
hit  22155 TTTAGTGCGTGATTTCCCTCAGGG  22178
hCoV-19/Portugal/PT0433/2020|EPI_ISL_454157|2020-04-01	95.83%	1	0
fwd      1 TTTAGTGCGTGATCTCCCTCAGGG     24
           ||||||X|||||||||||||||||
hit  22093 TTTAGTTCGTGATCTCCCTCAGGG  22116
hCoV-19/Portugal/PT0430/2020|EPI_ISL_454154|2020-03-31	95.83%	1	0
fwd      1 TTTAGTGCGTGATCTCCCTCAGGG     24
           ||||||X|||||||||||||||||
hit  22045 TTTAGTTCGTGATCTCCCTCAGGG  22068
hCoV-19/Portugal/PT0429/2020|EPI_ISL_454153|2020-03-31	95.83%	1	0
fwd      1 TTTAGTGCGTGATCTCCCTCAGGG     24
           ||||||X|||||||||||||||||
hit  22118 TTTAGTTCGTGATCTCCCTCAGGG  22141
hCoV-19/Portugal/PT0420/2020|EPI_ISL_454144|2020-03-25	95.83%	1	0
fwd      1 TTTAGTGCGTGATCTCCCTCAGGG     24
           ||||||X|||||||||||||||||
hit  22155 TTTAGTTCGTGATCTCCCTCAGGG  22178
hCoV-19/Portugal/PT0419/2020|EPI_ISL_454143|2020-03-25	95.83%	1	0
fwd      1 TTTAGTGCGTGATCTCCCTCAGGG     24
           ||||||X|||||||||||||||||
hit  22155 TTTAGTTCGTGATCTCCCTCAGGG  22178
hCoV-19/Netherlands/ZuidHolland_40/2020|EPI_ISL_422912|2020-03-17	95.83%	1	1
fwd      1 TTTAGTGCGTGATCTCCCTCAGGG     24
           |||||||||||||||||||X||||
hit  22141 TTTAGTGCGTGATCTCCCTGAGGG  22164
hCoV-19/Netherlands/Gelderland_96/2020|EPI_ISL_460995|2020-05-21	95.83%	1	0
fwd      1 TTTAGTGCGTGATCTCCCTCAGGG     24
           |||||||||||X||||||||||||
hit  22141 TTTAGTGCGTGGTCTCCCTCAGGG  22164
hCoV-19/Netherlands/Gelderland_86/2020|EPI_ISL_460985|2020-05-19	95.83%	1	0
fwd      1 TTTAGTGCGTGATCTCCCTCAGGG     24
           |||||||||||X||||||||||||
hit  22141 TTTAGTGCGTGGTCTCCCTCAGGG  22164
hCoV-19/Netherlands/Gelderland_80/2020|EPI_ISL_460979|2020-05-19	95.83%	1	0
fwd      1 TTTAGTGCGTGATCTCCCTCAGGG     24
           |||||||||||X||||||||||||
hit  22141 TTTAGTGCGTGGTCTCCCTCAGGG  22164
hCoV-19/Netherlands/Gelderland_72/2020|EPI_ISL_460971|2020-05-18	95.83%	1	0
fwd      1 TTTAGTGCGTGATCTCCCTCAGGG     24
           |||||||||||X||||||||||||
hit  22141 TTTAGTGCGTGGTCTCCCTCAGGG  22164
hCoV-19/Netherlands/Gelderland_70/2020|EPI_ISL_460969|2020-05-18	95.83%	1	0
fwd      1 TTTAGTGCGTGATCTCCCTCAGGG     24
           |||||||||||X||||||||||||
hit  22141 TTTAGTGCGTGGTCTCCCTCAGGG  22164
hCoV-19/Netherlands/Gelderland_65/2020|EPI_ISL_460964|2020-05-18	95.83%	1	0
fwd      1 TTTAGTGCGTGATCTCCCTCAGGG     24
           |||||||||||X||||||||||||
hit  22141 TTTAGTGCGTGGTCTCCCTCAGGG  22164
hCoV-19/Netherlands/Gelderland_62/2020|EPI_ISL_460961|2020-05-18	95.83%	1	0
fwd      1 TTTAGTGCGTGATCTCCCTCAGGG     24
           |||||||||||X||||||||||||
hit  22141 TTTAGTGCGTGGTCTCCCTCAGGG  22164
hCoV-19/Netherlands/Gelderland_58/2020|EPI_ISL_460957|2020-05-18	95.83%	1	0
fwd      1 TTTAGTGCGTGATCTCCCTCAGGG     24
           |||||||||||X||||||||||||
hit  22141 TTTAGTGCGTGGTCTCCCTCAGGG  22164
hCoV-19/Netherlands/Gelderland_56/2020|EPI_ISL_460955|2020-05-18	95.83%	1	0
fwd      1 TTTAGTGCGTGATCTCCCTCAGGG     24
           |||||||||||X||||||||||||
hit  22141 TTTAGTGCGTGGTCTCCCTCAGGG  22164
hCoV-19/Netherlands/Gelderland_161/2020|EPI_ISL_460921|2020-05-22	95.83%	1	0
fwd      1 TTTAGTGCGTGATCTCCCTCAGGG     24
           |||||||||||X||||||||||||
hit  22141 TTTAGTGCGTGGTCTCCCTCAGGG  22164
hCoV-19/Netherlands/Gelderland_160/2020|EPI_ISL_460920|2020-05-22	95.83%	1	0
fwd      1 TTTAGTGCGTGATCTCCCTCAGGG     24
           |||||||||||X||||||||||||
hit  22141 TTTAGTGCGTGGTCTCCCTCAGGG  22164
hCoV-19/Netherlands/Gelderland_158/2020|EPI_ISL_460918|2020-05-22	95.83%	1	0
fwd      1 TTTAGTGCGTGATCTCCCTCAGGG     24
           |||||||||||X||||||||||||
hit  22141 TTTAGTGCGTGGTCTCCCTCAGGG  22164
hCoV-19/Netherlands/Gelderland_157/2020|EPI_ISL_460917|2020-05-22	95.83%	1	0
fwd      1 TTTAGTGCGTGATCTCCCTCAGGG     24
           |||||||||||X||||||||||||
hit  22141 TTTAGTGCGTGGTCTCCCTCAGGG  22164
hCoV-19/Netherlands/Gelderland_154/2020|EPI_ISL_460914|2020-05-22	95.83%	1	0
fwd      1 TTTAGTGCGTGATCTCCCTCAGGG     24
           |||||||||||X||||||||||||
hit  22141 TTTAGTGCGTGGTCTCCCTCAGGG  22164
hCoV-19/Netherlands/Gelderland_151/2020|EPI_ISL_460911|2020-05-22	95.83%	1	0
fwd      1 TTTAGTGCGTGATCTCCCTCAGGG     24
           |||||||||||X||||||||||||
hit  22141 TTTAGTGCGTGGTCTCCCTCAGGG  22164
hCoV-19/Netherlands/Gelderland_150/2020|EPI_ISL_460910|2020-05-22	95.83%	1	0
fwd      1 TTTAGTGCGTGATCTCCCTCAGGG     24
           |||||||||||X||||||||||||
hit  22141 TTTAGTGCGTGGTCTCCCTCAGGG  22164
hCoV-19/Netherlands/Gelderland_147/2020|EPI_ISL_460907|2020-05-22	95.83%	1	0
fwd      1 TTTAGTGCGTGATCTCCCTCAGGG     24
           |||||||||||X||||||||||||
hit  22141 TTTAGTGCGTGGTCTCCCTCAGGG  22164
hCoV-19/Netherlands/Gelderland_145/2020|EPI_ISL_460905|2020-05-22	95.83%	1	0
fwd      1 TTTAGTGCGTGATCTCCCTCAGGG     24
           |||||||||||X||||||||||||
hit  22141 TTTAGTGCGTGGTCTCCCTCAGGG  22164
hCoV-19/Netherlands/Gelderland_144/2020|EPI_ISL_460904|2020-05-22	95.83%	1	0
fwd      1 TTTAGTGCGTGATCTCCCTCAGGG     24
           |||||||||||X||||||||||||
hit  22141 TTTAGTGCGTGGTCTCCCTCAGGG  22164
hCoV-19/Netherlands/Gelderland_143/2020|EPI_ISL_460903|2020-05-22	95.83%	1	0
fwd      1 TTTAGTGCGTGATCTCCCTCAGGG     24
           |||||||||||X||||||||||||
hit  22141 TTTAGTGCGTGGTCTCCCTCAGGG  22164
hCoV-19/Netherlands/Gelderland_142/2020|EPI_ISL_460902|2020-05-22	95.83%	1	0
fwd      1 TTTAGTGCGTGATCTCCCTCAGGG     24
           |||||||||||X||||||||||||
hit  22141 TTTAGTGCGTGGTCTCCCTCAGGG  22164
hCoV-19/Netherlands/Gelderland_141/2020|EPI_ISL_460901|2020-05-22	95.83%	1	0
fwd      1 TTTAGTGCGTGATCTCCCTCAGGG     24
           |||||||||||X||||||||||||
hit  22141 TTTAGTGCGTGGTCTCCCTCAGGG  22164
hCoV-19/Netherlands/Gelderland_140/2020|EPI_ISL_460900|2020-05-22	95.83%	1	0
fwd      1 TTTAGTGCGTGATCTCCCTCAGGG     24
           |||||||||||X||||||||||||
hit  22141 TTTAGTGCGTGGTCTCCCTCAGGG  22164
hCoV-19/Netherlands/Gelderland_139/2020|EPI_ISL_460899|2020-05-22	95.83%	1	0
fwd      1 TTTAGTGCGTGATCTCCCTCAGGG     24
           |||||||||||X||||||||||||
hit  22141 TTTAGTGCGTGGTCTCCCTCAGGG  22164
hCoV-19/Netherlands/Gelderland_138/2020|EPI_ISL_460898|2020-05-22	95.83%	1	0
fwd      1 TTTAGTGCGTGATCTCCCTCAGGG     24
           |||||||||||X||||||||||||
hit  22141 TTTAGTGCGTGGTCTCCCTCAGGG  22164
hCoV-19/Netherlands/Gelderland_136/2020|EPI_ISL_460896|2020-05-22	95.83%	1	0
fwd      1 TTTAGTGCGTGATCTCCCTCAGGG     24
           |||||||||||X||||||||||||
hit  22141 TTTAGTGCGTGGTCTCCCTCAGGG  22164
hCoV-19/Netherlands/Gelderland_135/2020|EPI_ISL_460895|2020-05-22	95.83%	1	0
fwd      1 TTTAGTGCGTGATCTCCCTCAGGG     24
           |||||||||||X||||||||||||
hit  22141 TTTAGTGCGTGGTCTCCCTCAGGG  22164
hCoV-19/Netherlands/Gelderland_134/2020|EPI_ISL_460894|2020-05-22	95.83%	1	0
fwd      1 TTTAGTGCGTGATCTCCCTCAGGG     24
           |||||||||||X||||||||||||
hit  22141 TTTAGTGCGTGGTCTCCCTCAGGG  22164
hCoV-19/Netherlands/Gelderland_133/2020|EPI_ISL_460893|2020-05-22	95.83%	1	0
fwd      1 TTTAGTGCGTGATCTCCCTCAGGG     24
           |||||||||||X||||||||||||
hit  22141 TTTAGTGCGTGGTCTCCCTCAGGG  22164
hCoV-19/Netherlands/Gelderland_132/2020|EPI_ISL_460892|2020-05-22	95.83%	1	0
fwd      1 TTTAGTGCGTGATCTCCCTCAGGG     24
           |||||||||||X||||||||||||
hit  22141 TTTAGTGCGTGGTCTCCCTCAGGG  22164
hCoV-19/Netherlands/Gelderland_126/2020|EPI_ISL_460887|2020-05-22	95.83%	1	0
fwd      1 TTTAGTGCGTGATCTCCCTCAGGG     24
           |||||||||||X||||||||||||
hit  22141 TTTAGTGCGTGGTCTCCCTCAGGG  22164
hCoV-19/Netherlands/Gelderland_123/2020|EPI_ISL_460884|2020-05-22	95.83%	1	0
fwd      1 TTTAGTGCGTGATCTCCCTCAGGG     24
           |||||||||||X||||||||||||
hit  22141 TTTAGTGCGTGGTCTCCCTCAGGG  22164
hCoV-19/Netherlands/Gelderland_121/2020|EPI_ISL_460882|2020-05-22	95.83%	1	0
fwd      1 TTTAGTGCGTGATCTCCCTCAGGG     24
           |||||||||||X||||||||||||
hit  22141 TTTAGTGCGTGGTCTCCCTCAGGG  22164
hCoV-19/Netherlands/Gelderland_120/2020|EPI_ISL_460881|2020-05-22	95.83%	1	0
fwd      1 TTTAGTGCGTGATCTCCCTCAGGG     24
           |||||||||||X||||||||||||
hit  22141 TTTAGTGCGTGGTCTCCCTCAGGG  22164
hCoV-19/Netherlands/Gelderland_118/2020|EPI_ISL_460879|2020-05-22	95.83%	1	0
fwd      1 TTTAGTGCGTGATCTCCCTCAGGG     24
           |||||||||||X||||||||||||
hit  22141 TTTAGTGCGTGGTCTCCCTCAGGG  22164
hCoV-19/Netherlands/Gelderland_115/2020|EPI_ISL_460876|2020-05-22	95.83%	1	0
fwd      1 TTTAGTGCGTGATCTCCCTCAGGG     24
           |||||||||||X||||||||||||
hit  22141 TTTAGTGCGTGGTCTCCCTCAGGG  22164
hCoV-19/Netherlands/Gelderland_114/2020|EPI_ISL_460875|2020-05-22	95.83%	1	0
fwd      1 TTTAGTGCGTGATCTCCCTCAGGG     24
           |||||||||||X||||||||||||
hit  22141 TTTAGTGCGTGGTCTCCCTCAGGG  22164
hCoV-19/Netherlands/Gelderland_111/2020|EPI_ISL_460872|2020-05-22	95.83%	1	0
fwd      1 TTTAGTGCGTGATCTCCCTCAGGG     24
           |||||||||||X||||||||||||
hit  22141 TTTAGTGCGTGGTCTCCCTCAGGG  22164
hCoV-19/Netherlands/Gelderland_107/2020|EPI_ISL_460868|2020-05-22	95.83%	1	0
fwd      1 TTTAGTGCGTGATCTCCCTCAGGG     24
           |||||||||||X||||||||||||
hit  22141 TTTAGTGCGTGGTCTCCCTCAGGG  22164
hCoV-19/Netherlands/Gelderland_106/2020|EPI_ISL_460867|2020-05-21	95.83%	1	0
fwd      1 TTTAGTGCGTGATCTCCCTCAGGG     24
           |||||||||||X||||||||||||
hit  22141 TTTAGTGCGTGGTCTCCCTCAGGG  22164
hCoV-19/Netherlands/Gelderland_104/2020|EPI_ISL_460865|2020-05-21	95.83%	1	0
fwd      1 TTTAGTGCGTGATCTCCCTCAGGG     24
           |||||||||||X||||||||||||
hit  22141 TTTAGTGCGTGGTCTCCCTCAGGG  22164
hCoV-19/Netherlands/Gelderland_103/2020|EPI_ISL_460864|2020-05-21	95.83%	1	0
fwd      1 TTTAGTGCGTGATCTCCCTCAGGG     24
           |||||||||||X||||||||||||
hit  22141 TTTAGTGCGTGGTCTCCCTCAGGG  22164
hCoV-19/Netherlands/Gelderland_102/2020|EPI_ISL_460863|2020-05-21	95.83%	1	0
fwd      1 TTTAGTGCGTGATCTCCCTCAGGG     24
           |||||||||||X||||||||||||
hit  22141 TTTAGTGCGTGGTCTCCCTCAGGG  22164
hCoV-19/Netherlands/Gelderland_101/2020|EPI_ISL_460862|2020-05-21	95.83%	1	0
fwd      1 TTTAGTGCGTGATCTCCCTCAGGG     24
           |||||||||||X||||||||||||
hit  22141 TTTAGTGCGTGGTCTCCCTCAGGG  22164
hCoV-19/Kenya/NIC_248/2020|EPI_ISL_457836|2020-03	95.83%	1	0
fwd      1 TTTAGTGCGTGATCTCCCTCAGGG     24
           ||||||||||X|||||||||||||
hit  22141 TTTAGTGCGTCATCTCCCTCAGGG  22164
hCoV-19/Israel/2115964/2020|EPI_ISL_447338|2020-04-16	95.83%	1	0
fwd      1 TTTAGTGCGTGATCTCCCTCAGGG     24
           ||||||||||X|||||||||||||
hit  22196 TTTAGTGCGTAATCTCCCTCAGGG  22219
hCoV-19/India/S1/2020|EPI_ISL_437536|2020-03-19	95.83%	1	0
fwd      1 TTTAGTGCGTGATCTCCCTCAGGG     24
           ||||||||X|||||||||||||||
hit  22195 TTTAGTGCCTGATCTCCCTCAGGG  22218
hCoV-19/India/NIV-8187/2020|EPI_ISL_454553|2020-04-02	95.83%	1	0
fwd      1 TTTAGTGCGTGATCTCCCTCAGGG     24
           |||||||||||||X||||||||||
hit  22195 TTTAGTGCGTGATATCCCTCAGGG  22218
hCoV-19/Hangzhou/ZJU-010/2020|EPI_ISL_418990|2020-02-03	95.83%	1	0
fwd      1 TTTAGTGCGTGATCTCCCTCAGGG     24
           ||||||||||X|||||||||||||
hit  22176 TTTAGTGCGTCATCTCCCTCAGGG  22199
hCoV-19/France/Valence_425/2020|EPI_ISL_416746|2020-03-03	95.83%	1	0
fwd      1 TTTAGTGCGTGATCTCCCTCAGGG     24
           ||||X|||||||||||||||||||
hit  22197 TTTATTGCGTGATCTCCCTCAGGG  22220
hCoV-19/France/IDF3703/2020|EPI_ISL_428361|2020-03-25	95.83%	1	0
fwd      1 TTTAGTGCGTGATCTCCCTCAGGG     24
           |||||||||||X||||||||||||
hit  22195 TTTAGTGCGTGGTCTCCCTCAGGG  22218
hCoV-19/Finland/14M74/2020|EPI_ISL_418409|2020-03-14	95.83%	1	0
fwd      1 TTTAGTGCGTGATCTCCCTCAGGG     24
           ||||||||||X|||||||||||||
hit  22197 TTTAGTGCGTCATCTCCCTCAGGG  22220
hCoV-19/England/SHEF-C89EB/2020|EPI_ISL_442033|2020-04-07	95.83%	1	0
fwd      1 TTTAGTGCGTGATCTCCCTCAGGG     24
           ||||||||||||X|||||||||||
hit  22195 TTTAGTGCGTGACCTCCCTCAGGG  22218
hCoV-19/England/SHEF-C7ECF/2020|EPI_ISL_453724|2020-04-22	95.83%	1	0
fwd      1 TTTAGTGCGTGATCTCCCTCAGGG     24
           ||||||||||||X|||||||||||
hit  22195 TTTAGTGCGTGACCTCCCTCAGGG  22218
hCoV-19/England/SHEF-C7885/2020|EPI_ISL_462032|2020-04-18	95.83%	1	0
fwd      1 TTTAGTGCGTGATCTCCCTCAGGG     24
           ||||||||||||X|||||||||||
hit  22195 TTTAGTGCGTGACCTCCCTCAGGG  22218
hCoV-19/England/SHEF-C2D8B/2020|EPI_ISL_441935|2020-04-11	95.83%	1	0
fwd      1 TTTAGTGCGTGATCTCCCTCAGGG     24
           ||||||||||||X|||||||||||
hit  22195 TTTAGTGCGTGACCTCCCTCAGGG  22218
hCoV-19/England/SHEF-C1D22/2020|EPI_ISL_448836|2020-04-17	95.83%	1	0
fwd      1 TTTAGTGCGTGATCTCCCTCAGGG     24
           ||||||||||||X|||||||||||
hit  22195 TTTAGTGCGTGACCTCCCTCAGGG  22218
hCoV-19/England/PORT-2CFD40/2020|EPI_ISL_461991|2020-05-08	95.83%	1	0
fwd      1 TTTAGTGCGTGATCTCCCTCAGGG     24
           ||X|||||||||||||||||||||
hit  22195 TTCAGTGCGTGATCTCCCTCAGGG  22218
hCoV-19/England/PORT-2CF4D2/2020|EPI_ISL_453687|2020-04-27	95.83%	1	0
fwd      1 TTTAGTGCGTGATCTCCCTCAGGG     24
           ||X|||||||||||||||||||||
hit  22195 TTCAGTGCGTGATCTCCCTCAGGG  22218
hCoV-19/England/PORT-2CF311/2020|EPI_ISL_453671|2020-04-26	95.83%	1	0
fwd      1 TTTAGTGCGTGATCTCCCTCAGGG     24
           ||X|||||||||||||||||||||
hit  22195 TTCAGTGCGTGATCTCCCTCAGGG  22218
hCoV-19/England/OXON-ACD87/2020|EPI_ISL_448535|2020-04-06	95.83%	1	0
fwd      1 TTTAGTGCGTGATCTCCCTCAGGG     24
           ||||||X|||||||||||||||||
hit  22195 TTTAGTTCGTGATCTCCCTCAGGG  22218
hCoV-19/England/OXON-ACBE7/2020|EPI_ISL_448517|2020-04-05	95.83%	1	0
fwd      1 TTTAGTGCGTGATCTCCCTCAGGG     24
           ||||||||X|||||||||||||||
hit  22195 TTTAGTGCTTGATCTCCCTCAGGG  22218
hCoV-19/England/OXON-ACBAB/2020|EPI_ISL_448515|2020-04-06	95.83%	1	0
fwd      1 TTTAGTGCGTGATCTCCCTCAGGG     24
           ||||||X|||||||||||||||||
hit  22195 TTTAGTTCGTGATCTCCCTCAGGG  22218
hCoV-19/England/OXON-AC9ED/2020|EPI_ISL_448501|2020-04-07	95.83%	1	0
fwd      1 TTTAGTGCGTGATCTCCCTCAGGG     24
           ||||||X|||||||||||||||||
hit  22195 TTTAGTTCGTGATCTCCCTCAGGG  22218
hCoV-19/England/LIVE-9C151/2020|EPI_ISL_449515|2020-03-31	95.83%	1	0
fwd      1 TTTAGTGCGTGATCTCCCTCAGGG     24
           ||||||||||X|||||||||||||
hit  22162 TTTAGTGCGTCATCTCCCTCAGGG  22185
hCoV-19/England/CAMB-827F2/2020|EPI_ISL_443404|2020-04-13	95.83%	1	0
fwd      1 TTTAGTGCGTGATCTCCCTCAGGG     24
           ||||||||||||X|||||||||||
hit  22141 TTTAGTGCGTGACCTCCCTCAGGG  22164
hCoV-19/England/CAMB-7C694/2020|EPI_ISL_442330|2020-04-05	95.83%	1	0
fwd      1 TTTAGTGCGTGATCTCCCTCAGGG     24
           ||||||X|||||||||||||||||
hit  22141 TTTAGTTCGTGATCTCCCTCAGGG  22164
hCoV-19/England/CAMB-772A4/2020|EPI_ISL_439428|2020-03-31	95.83%	1	0
fwd      1 TTTAGTGCGTGATCTCCCTCAGGG     24
           ||||||X|||||||||||||||||
hit  22141 TTTAGTTCGTGATCTCCCTCAGGG  22164
hCoV-19/England/CAMB-73D98/2020|EPI_ISL_433695|2020-04-02	95.83%	1	0
fwd      1 TTTAGTGCGTGATCTCCCTCAGGG     24
           |X||||||||||||||||||||||
hit  22192 TATAGTGCGTGATCTCCCTCAGGG  22215
hCoV-19/England/CAMB-1B2EC6/2020|EPI_ISL_456732|2020-05-19	95.83%	1	0
fwd      1 TTTAGTGCGTGATCTCCCTCAGGG     24
           ||||||||X|||||||||||||||
hit  22195 TTTAGTGCTTGATCTCCCTCAGGG  22218
hCoV-19/England/CAMB-1B1A5A/2020|EPI_ISL_452997|2020-05-14	95.83%	1	1
fwd      1 TTTAGTGCGTGATCTCCCTCAGGG     24
           |||||||||||||||||||||||X
hit  22195 TTTAGTGCGTGATCTCCCTCAGGA  22218
hCoV-19/England/CAMB-1B1243/2020|EPI_ISL_459197|2020-05-07	95.83%	1	0
fwd      1 TTTAGTGCGTGATCTCCCTCAGGG     24
           ||||||||X|||||||||||||||
hit  22141 TTTAGTGCTTGATCTCCCTCAGGG  22164
hCoV-19/England/CAMB-1AFC3B/2020|EPI_ISL_459205|2020-05-03	95.83%	1	0
fwd      1 TTTAGTGCGTGATCTCCCTCAGGG     24
           ||||||||X|||||||||||||||
hit  22141 TTTAGTGCTTGATCTCCCTCAGGG  22164
hCoV-19/England/CAMB-1AEC78/2020|EPI_ISL_448066|2020-05-05	95.83%	1	0
fwd      1 TTTAGTGCGTGATCTCCCTCAGGG     24
           ||||||||X|||||||||||||||
hit  22195 TTTAGTGCTTGATCTCCCTCAGGG  22218
hCoV-19/England/CAMB-1ACFF9/2020|EPI_ISL_447955|2020-04-29	95.83%	1	1
fwd      1 TTTAGTGCGTGATCTCCCTCAGGG     24
           |||||||||||||||||||||||X
hit  22195 TTTAGTGCGTGATCTCCCTCAGGA  22218
hCoV-19/England/BRIS-12A333/2020|EPI_ISL_458444|2020-04-16	95.83%	1	0
fwd      1 TTTAGTGCGTGATCTCCCTCAGGG     24
           ||||||||X|||||||||||||||
hit  22141 TTTAGTGCTTGATCTCCCTCAGGG  22164
hCoV-19/England/BRIS-12A245/2020|EPI_ISL_458306|2020-04-16	95.83%	1	0
fwd      1 TTTAGTGCGTGATCTCCCTCAGGG     24
           ||||||||X|||||||||||||||
hit  22141 TTTAGTGCTTGATCTCCCTCAGGG  22164
hCoV-19/England/BRIS-129808/2020|EPI_ISL_458823|2020-03-31	95.83%	1	0
fwd      1 TTTAGTGCGTGATCTCCCTCAGGG     24
           ||||||||X|||||||||||||||
hit  22141 TTTAGTGCTTGATCTCCCTCAGGG  22164
hCoV-19/England/BRIS-12901F/2020|EPI_ISL_458747|2020-04-19	95.83%	1	0
fwd      1 TTTAGTGCGTGATCTCCCTCAGGG     24
           ||||||||X|||||||||||||||
hit  22141 TTTAGTGCTTGATCTCCCTCAGGG  22164
hCoV-19/England/BRIS-128CEF/2020|EPI_ISL_458807|2020-04-14	95.83%	1	0
fwd      1 TTTAGTGCGTGATCTCCCTCAGGG     24
           ||||||||X|||||||||||||||
hit  22141 TTTAGTGCTTGATCTCCCTCAGGG  22164
hCoV-19/England/BRIS-12899D/2020|EPI_ISL_458900|2020-04-14	95.83%	1	0
fwd      1 TTTAGTGCGTGATCTCCCTCAGGG     24
           ||||||||X|||||||||||||||
hit  22141 TTTAGTGCTTGATCTCCCTCAGGG  22164
hCoV-19/England/BRIS-128951/2020|EPI_ISL_458790|2020-04-14	95.83%	1	0
fwd      1 TTTAGTGCGTGATCTCCCTCAGGG     24
           ||||||||X|||||||||||||||
hit  22141 TTTAGTGCTTGATCTCCCTCAGGG  22164
hCoV-19/England/BRIS-126D57/2020|EPI_ISL_459040|2020-04-08	95.83%	1	0
fwd      1 TTTAGTGCGTGATCTCCCTCAGGG     24
           ||||||||X|||||||||||||||
hit  22141 TTTAGTGCTTGATCTCCCTCAGGG  22164
hCoV-19/England/BRIS-1269CC/2020|EPI_ISL_458914|2020-04-08	95.83%	1	0
fwd      1 TTTAGTGCGTGATCTCCCTCAGGG     24
           ||||||||X|||||||||||||||
hit  22141 TTTAGTGCTTGATCTCCCTCAGGG  22164
hCoV-19/England/BRIS-125D0D/2020|EPI_ISL_443898|2020-03-30	95.83%	1	0
fwd      1 TTTAGTGCGTGATCTCCCTCAGGG     24
           ||||||||X|||||||||||||||
hit  22141 TTTAGTGCTTGATCTCCCTCAGGG  22164
hCoV-19/England/BRIS-125C6A/2020|EPI_ISL_443886|2020-03-30	95.83%	1	0
fwd      1 TTTAGTGCGTGATCTCCCTCAGGG     24
           ||||||||X|||||||||||||||
hit  22141 TTTAGTGCTTGATCTCCCTCAGGG  22164
hCoV-19/England/BRIS-125C5B/2020|EPI_ISL_443967|2020-03-29	95.83%	1	0
fwd      1 TTTAGTGCGTGATCTCCCTCAGGG     24
           ||||||||X|||||||||||||||
hit  22141 TTTAGTGCTTGATCTCCCTCAGGG  22164
hCoV-19/England/BRIS-125C3D/2020|EPI_ISL_443765|2020-03-30	95.83%	1	0
fwd      1 TTTAGTGCGTGATCTCCCTCAGGG     24
           ||||||||X|||||||||||||||
hit  22141 TTTAGTGCTTGATCTCCCTCAGGG  22164
hCoV-19/England/BRIS-12582A/2020|EPI_ISL_443983|2020-03-29	95.83%	1	0
fwd      1 TTTAGTGCGTGATCTCCCTCAGGG     24
           ||||||||X|||||||||||||||
hit  22141 TTTAGTGCTTGATCTCCCTCAGGG  22164
hCoV-19/England/BRIS-12581B/2020|EPI_ISL_443837|2020-03-29	95.83%	1	0
fwd      1 TTTAGTGCGTGATCTCCCTCAGGG     24
           ||||||||X|||||||||||||||
hit  22141 TTTAGTGCTTGATCTCCCTCAGGG  22164
hCoV-19/England/BRIS-1255AB/2020|EPI_ISL_443800|2020-03-27	95.83%	1	0
fwd      1 TTTAGTGCGTGATCTCCCTCAGGG     24
           ||||||||X|||||||||||||||
hit  22141 TTTAGTGCTTGATCTCCCTCAGGG  22164
hCoV-19/England/BRIS-125259/2020|EPI_ISL_443934|2020-03-27	95.83%	1	0
fwd      1 TTTAGTGCGTGATCTCCCTCAGGG     24
           ||||||||X|||||||||||||||
hit  22141 TTTAGTGCTTGATCTCCCTCAGGG  22164
hCoV-19/England/BRIS-12512F/2020|EPI_ISL_443808|2020-03-27	95.83%	1	0
fwd      1 TTTAGTGCGTGATCTCCCTCAGGG     24
           ||||||||X|||||||||||||||
hit  22141 TTTAGTGCTTGATCTCCCTCAGGG  22164
hCoV-19/England/BRIS-124F26/2020|EPI_ISL_443941|2020-03-26	95.83%	1	0
fwd      1 TTTAGTGCGTGATCTCCCTCAGGG     24
           ||||||||X|||||||||||||||
hit  22141 TTTAGTGCTTGATCTCCCTCAGGG  22164
hCoV-19/England/BRIS-124982/2020|EPI_ISL_443918|2020-03-25	95.83%	1	0
fwd      1 TTTAGTGCGTGATCTCCCTCAGGG     24
           ||||||||X|||||||||||||||
hit  22141 TTTAGTGCTTGATCTCCCTCAGGG  22164
hCoV-19/England/BRIS-124858/2020|EPI_ISL_443714|2020-03-25	95.83%	1	0
fwd      1 TTTAGTGCGTGATCTCCCTCAGGG     24
           ||||||||X|||||||||||||||
hit  22141 TTTAGTGCTTGATCTCCCTCAGGG  22164
hCoV-19/England/BRIS-1235CB/2020|EPI_ISL_442740|2020-04-05	95.83%	1	0
fwd      1 TTTAGTGCGTGATCTCCCTCAGGG     24
           ||||||||X|||||||||||||||
hit  22141 TTTAGTGCTTGATCTCCCTCAGGG  22164
hCoV-19/England/BRIS-123534/2020|EPI_ISL_442801|2020-04-05	95.83%	1	0
fwd      1 TTTAGTGCGTGATCTCCCTCAGGG     24
           ||||||||X|||||||||||||||
hit  22141 TTTAGTGCTTGATCTCCCTCAGGG  22164
hCoV-19/England/BRIS-122C4F/2020|EPI_ISL_440793|2020-04-02	95.83%	1	0
fwd      1 TTTAGTGCGTGATCTCCCTCAGGG     24
           ||||||||X|||||||||||||||
hit  22141 TTTAGTGCTTGATCTCCCTCAGGG  22164
hCoV-19/England/BRIS-1229EE/2020|EPI_ISL_440741|2020-04-03	95.83%	1	0
fwd      1 TTTAGTGCGTGATCTCCCTCAGGG     24
           ||||||||X|||||||||||||||
hit  22141 TTTAGTGCTTGATCTCCCTCAGGG  22164
hCoV-19/England/BRIS-122957/2020|EPI_ISL_440767|2020-04-02	95.83%	1	0
fwd      1 TTTAGTGCGTGATCTCCCTCAGGG     24
           ||||||||X|||||||||||||||
hit  22141 TTTAGTGCTTGATCTCCCTCAGGG  22164
hCoV-19/England/BRIS-122939/2020|EPI_ISL_440729|2020-04-02	95.83%	1	0
fwd      1 TTTAGTGCGTGATCTCCCTCAGGG     24
           ||||||||X|||||||||||||||
hit  22141 TTTAGTGCTTGATCTCCCTCAGGG  22164
hCoV-19/England/BRIS-12281E/2020|EPI_ISL_440780|2020-04-04	95.83%	1	0
fwd      1 TTTAGTGCGTGATCTCCCTCAGGG     24
           ||||||||X|||||||||||||||
hit  22118 TTTAGTGCTTGATCTCCCTCAGGG  22141
hCoV-19/England/BRIS-1227C6/2020|EPI_ISL_440714|2020-04-04	95.83%	1	0
fwd      1 TTTAGTGCGTGATCTCCCTCAGGG     24
           ||||||||X|||||||||||||||
hit  22118 TTTAGTGCTTGATCTCCCTCAGGG  22141
hCoV-19/England/BRIS-12231D/2020|EPI_ISL_440068|2020-03-23	95.83%	1	0
fwd      1 TTTAGTGCGTGATCTCCCTCAGGG     24
           ||||||||X|||||||||||||||
hit  22141 TTTAGTGCTTGATCTCCCTCAGGG  22164
hCoV-19/England/BRIS-12230E/2020|EPI_ISL_439959|2020-03-23	95.83%	1	0
fwd      1 TTTAGTGCGTGATCTCCCTCAGGG     24
           ||||||||X|||||||||||||||
hit  22141 TTTAGTGCTTGATCTCCCTCAGGG  22164
hCoV-19/England/BRIS-121FFC/2020|EPI_ISL_440020|2020-03-20	95.83%	1	0
fwd      1 TTTAGTGCGTGATCTCCCTCAGGG     24
           ||||||||X|||||||||||||||
hit  22141 TTTAGTGCTTGATCTCCCTCAGGG  22164
hCoV-19/England/BRIS-121F56/2020|EPI_ISL_440027|2020-03-19	95.83%	1	0
fwd      1 TTTAGTGCGTGATCTCCCTCAGGG     24
           ||||||||X|||||||||||||||
hit  22141 TTTAGTGCTTGATCTCCCTCAGGG  22164
hCoV-19/England/BRIS-121F47/2020|EPI_ISL_439979|2020-03-19	95.83%	1	0
fwd      1 TTTAGTGCGTGATCTCCCTCAGGG     24
           ||||||||X|||||||||||||||
hit  22141 TTTAGTGCTTGATCTCCCTCAGGG  22164
hCoV-19/England/BRIS-121F29/2020|EPI_ISL_440039|2020-03-19	95.83%	1	0
fwd      1 TTTAGTGCGTGATCTCCCTCAGGG     24
           ||||||||X|||||||||||||||
hit  22141 TTTAGTGCTTGATCTCCCTCAGGG  22164
hCoV-19/England/BRIS-121B43/2020|EPI_ISL_440174|2020-03-18	95.83%	1	0
fwd      1 TTTAGTGCGTGATCTCCCTCAGGG     24
           ||||||||X|||||||||||||||
hit  22141 TTTAGTGCTTGATCTCCCTCAGGG  22164
hCoV-19/England/BRIS-12193A/2020|EPI_ISL_440220|2020-03-16	95.83%	1	0
fwd      1 TTTAGTGCGTGATCTCCCTCAGGG     24
           ||||||||X|||||||||||||||
hit  22141 TTTAGTGCTTGATCTCCCTCAGGG  22164
hCoV-19/England/20192179501/2020|EPI_ISL_465605|2020-05-04	95.83%	1	1
fwd      1 TTTAGTGCGTGATCTCCCTCAGGG     24
           ||||||||||||||||||||X|||
hit  22195 TTTAGTGCGTGATCTCCCTCGGGG  22218
hCoV-19/England/20170002004/2020|EPI_ISL_465264|2020-04-19	95.83%	1	0
fwd      1 TTTAGTGCGTGATCTCCCTCAGGG     24
           X|||||||||||||||||||||||
hit  22195 CTTAGTGCGTGATCTCCCTCAGGG  22218
hCoV-19/England/20149042204/2020|EPI_ISL_466192|2020-04-02	95.83%	1	0
fwd      1 TTTAGTGCGTGATCTCCCTCAGGG     24
           ||||||||X|||||||||||||||
hit  22195 TTTAGTGCTTGATCTCCCTCAGGG  22218
hCoV-19/England/20119018404/2020|EPI_ISL_465032|2020-03-11	95.83%	1	0
fwd      1 TTTAGTGCGTGATCTCCCTCAGGG     24
           ||||||||||||||||X|||||||
hit  22195 TTTAGTGCGTGATCTCACTCAGGG  22218
hCoV-19/England/20109045804/2020|EPI_ISL_464566|2020-03-07	95.83%	1	0
fwd      1 TTTAGTGCGTGATCTCCCTCAGGG     24
           ||||||||||||X|||||||||||
hit  22195 TTTAGTGCGTGAGCTCCCTCAGGG  22218
hCoV-19/Denmark/ALAB-SSI-811/2020|EPI_ISL_437673|2020-03-30	95.83%	1	1
fwd      1 TTTAGTGCGTGATCTCCCTCAGGG     24
           ||||||||||||||||||||X|||
hit  22195 TTTAGTGCGTGATCTCCCTCGGGG  22218
hCoV-19/Denmark/ALAB-HH66/2020|EPI_ISL_429312|2020-03-18	95.83%	1	0
fwd      1 TTTAGTGCGTGATCTCCCTCAGGG     24
           ||||||||||X|||||||||||||
hit  22195 TTTAGTGCGTTATCTCCCTCAGGG  22218
hCoV-19/Australia/VIC1215/2020|EPI_ISL_430508|2020-04-01	95.83%	1	0
fwd      1 TTTAGTGCGTGATCTCCCTCAGGG     24
           ||||||||X|||||||||||||||
hit  22195 TTTAGTGCTTGATCTCCCTCAGGG  22218
hCoV-19/Australia/NSW19/2020|EPI_ISL_417385|2020-03-06	95.83%	1	1
fwd      1 TTTAGTGCGTGATCTCCCTCAGGG     24
           ||||||||||||||||||X|||||
hit  22141 TTTAGTGCGTGATCTCCCCCAGGG  22164
hCoV-19/Australia/NSW18/2020|EPI_ISL_417384|2020-03-05	95.83%	1	1
fwd      1 TTTAGTGCGTGATCTCCCTCAGGG     24
           ||||||||||||||||||X|||||
hit  22141 TTTAGTGCGTGATCTCCCCCAGGG  22164

--> 45649 of 45804 covered (99.66%)
--> 155 of 45804 missed (0.34%) with at least 1 mismatch (155 fwd)
--> 8 of 45804 missed (0.02%) with at least 1 mismatch in 3' region (8 fwd)
--> 0 of 45804 missed (0.00%) with at least 2 mismatches in 3' region (0 fwd)
