# Supplementary material for: An engineered CRISPR-Cas12a variant and DNA-RNA hybrid guides enable robust and rapid COVID-19 testing
Source: Nat Commun. 2021 Mar 19;12:1739. doi: 10.1038/s41467-021-21996-6 (PMC7979722; doi:10.1038/s41467-021-21996-6)
Supplement: Supplementary file 6 — Supplementary Data 2 [file 41467_2021_21996_MOESM6_ESM.zip › S2-TTTGACTCCTGGTGATTCTTCTTC_sensitivity_miss.txt]

hCoV-19/Wales/PHWC-33F52/2020|EPI_ISL_446845|2020-04-17	95.83%	1	0
fwd      1 TTTGACTCCTGGTGATTCTTCTTC     24
           ||||||||X|||||||||||||||
hit  22306 TTTGACTCTTGGTGATTCTTCTTC  22329
hCoV-19/Wales/PHWC-33C88/2020|EPI_ISL_446809|2020-04-17	95.83%	1	0
fwd      1 TTTGACTCCTGGTGATTCTTCTTC     24
           ||||||||X|||||||||||||||
hit  22306 TTTGACTCTTGGTGATTCTTCTTC  22329
hCoV-19/Wales/PHWC-2ED14/2020|EPI_ISL_446143|2020-04-06	95.83%	1	0
fwd      1 TTTGACTCCTGGTGATTCTTCTTC     24
           ||||||||X|||||||||||||||
hit  22268 TTTGACTCTTGGTGATTCTTCTTC  22291
hCoV-19/Wales/PHWC-2D2BC/2020|EPI_ISL_445966|2020-04-04	95.83%	1	0
fwd      1 TTTGACTCCTGGTGATTCTTCTTC     24
           |||||||||||||||||X||||||
hit  22268 TTTGACTCCTGGTGATTTTTCTTC  22291
hCoV-19/Wales/PHWC-2C5A5/2020|EPI_ISL_445878|2020-03-31	95.83%	1	0
fwd      1 TTTGACTCCTGGTGATTCTTCTTC     24
           |||||||||||||||||X||||||
hit  22306 TTTGACTCCTGGTGATTTTTCTTC  22329
hCoV-19/Wales/PHWC-2B00F/2020|EPI_ISL_432263|2020-04-07	95.83%	1	0
fwd      1 TTTGACTCCTGGTGATTCTTCTTC     24
           ||||||||X|||||||||||||||
hit  22305 TTTGACTCTTGGTGATTCTTCTTC  22328
hCoV-19/Wales/PHWC-2A3DA/2020|EPI_ISL_445564|2020-04-06	95.83%	1	0
fwd      1 TTTGACTCCTGGTGATTCTTCTTC     24
           ||||||||X|||||||||||||||
hit  22301 TTTGACTCTTGGTGATTCTTCTTC  22324
hCoV-19/Wales/PHWC-28E44/2020|EPI_ISL_445448|2020-04-02	95.83%	1	0
fwd      1 TTTGACTCCTGGTGATTCTTCTTC     24
           ||||||||X|||||||||||||||
hit  22306 TTTGACTCTTGGTGATTCTTCTTC  22329
hCoV-19/Wales/PHWC-28DB0/2020|EPI_ISL_445440|2020-04-03	95.83%	1	0
fwd      1 TTTGACTCCTGGTGATTCTTCTTC     24
           ||||||||X|||||||||||||||
hit  22306 TTTGACTCTTGGTGATTCTTCTTC  22329
hCoV-19/Wales/PHWC-27B5D/2020|EPI_ISL_432327|2020-04-01	95.83%	1	0
fwd      1 TTTGACTCCTGGTGATTCTTCTTC     24
           |||||||||||||||||X||||||
hit  22306 TTTGACTCCTGGTGATTTTTCTTC  22329
hCoV-19/USA/WA-UW-4578/2020|EPI_ISL_429605|2020-03-31	95.83%	1	0
fwd      1 TTTGACTCCTGGTGATTCTTCTTC     24
           ||||||||||||X|||||||||||
hit  22257 TTTGACTCCTGGCGATTCTTCTTC  22280
hCoV-19/USA/UT-03702/2020|EPI_ISL_450555|2020-04-07	95.83%	1	0
fwd      1 TTTGACTCCTGGTGATTCTTCTTC     24
           ||||||||||||||X|||||||||
hit  22269 TTTGACTCCTGGTGGTTCTTCTTC  22292
hCoV-19/USA/UT-02233/2020|EPI_ISL_436930|2020-04-15	95.83%	1	0
fwd      1 TTTGACTCCTGGTGATTCTTCTTC     24
           ||||||||||||||X|||||||||
hit  22304 TTTGACTCCTGGTGGTTCTTCTTC  22327
hCoV-19/USA/UT-02227/2020|EPI_ISL_436925|2020-04-14	95.83%	1	0
fwd      1 TTTGACTCCTGGTGATTCTTCTTC     24
           ||||||||||||||X|||||||||
hit  22306 TTTGACTCCTGGTGGTTCTTCTTC  22329
hCoV-19/USA/UT-02221/2020|EPI_ISL_436921|2020-04-14	95.83%	1	0
fwd      1 TTTGACTCCTGGTGATTCTTCTTC     24
           ||||||||||||||X|||||||||
hit  22306 TTTGACTCCTGGTGGTTCTTCTTC  22329
hCoV-19/USA/UT-01607/2020|EPI_ISL_449837|2020-04-06	95.83%	1	0
fwd      1 TTTGACTCCTGGTGATTCTTCTTC     24
           ||||||||||||||X|||||||||
hit  22306 TTTGACTCCTGGTGGTTCTTCTTC  22329
hCoV-19/USA/UT-01562/2020|EPI_ISL_449816|2020-04-07	95.83%	1	0
fwd      1 TTTGACTCCTGGTGATTCTTCTTC     24
           ||||||||||||||X|||||||||
hit  22306 TTTGACTCCTGGTGGTTCTTCTTC  22329
hCoV-19/USA/UT-00971/2020|EPI_ISL_436902|2020-04-08	95.83%	1	0
fwd      1 TTTGACTCCTGGTGATTCTTCTTC     24
           ||||||||||||||X|||||||||
hit  22267 TTTGACTCCTGGTGGTTCTTCTTC  22290
hCoV-19/USA/UT-00899/2020|EPI_ISL_436901|2020-04-07	95.83%	1	0
fwd      1 TTTGACTCCTGGTGATTCTTCTTC     24
           ||||||||||||||X|||||||||
hit  22266 TTTGACTCCTGGTGGTTCTTCTTC  22289
hCoV-19/USA/NY-AECOM-036/2020|EPI_ISL_467945|2020-04-21	95.83%	1	0
fwd      1 TTTGACTCCTGGTGATTCTTCTTC     24
           ||||||||||||||X|||||||||
hit  22252 TTTGACTCCTGGTGGTTCTTCTTC  22275
hCoV-19/USA/MI-MDHHS-SC20238/2020|EPI_ISL_447208|2020-03-22	95.83%	1	0
fwd      1 TTTGACTCCTGGTGATTCTTCTTC     24
           ||||||||||X|||||||||||||
hit  22306 TTTGACTCCTAGTGATTCTTCTTC  22329
hCoV-19/Taiwan/NTU29/2020|EPI_ISL_463007|2020-04-12	95.83%	1	0
fwd      1 TTTGACTCCTGGTGATTCTTCTTC     24
           |||||||||||||||||X||||||
hit  22303 TTTGACTCCTGGTGATTTTTCTTC  22326
hCoV-19/Switzerland/101167/2020|EPI_ISL_451831|2020-03-31	95.83%	1	0
fwd      1 TTTGACTCCTGGTGATTCTTCTTC     24
           |||||||||||||||||X||||||
hit  22306 TTTGACTCCTGGTGATTTTTCTTC  22329
hCoV-19/Switzerland/101166/2020|EPI_ISL_451830|2020-03-31	95.83%	1	0
fwd      1 TTTGACTCCTGGTGATTCTTCTTC     24
           |||||||||||||||||X||||||
hit  22306 TTTGACTCCTGGTGATTTTTCTTC  22329
hCoV-19/Spain/Valencia292/2020|EPI_ISL_436387|2020-03-17	95.83%	1	0
fwd      1 TTTGACTCCTGGTGATTCTTCTTC     24
           |||||||||||||||||X||||||
hit  22261 TTTGACTCCTGGTGATTTTTCTTC  22284
hCoV-19/Spain/COV001065/2020|EPI_ISL_452611|2020-04-01	95.83%	1	1
fwd      1 TTTGACTCCTGGTGATTCTTCTTC     24
           ||||||||||||||||||||X|||
hit  22306 TTTGACTCCTGGTGATTCTTTTTC  22329
hCoV-19/Singapore/93/2020|EPI_ISL_435698|2020-03-18	95.83%	1	0
fwd      1 TTTGACTCCTGGTGATTCTTCTTC     24
           |||||||||||||||||X||||||
hit  22207 TTTGACTCCTGGTGATTTTTCTTC  22230
hCoV-19/Shanghai/SH0071/2020|EPI_ISL_416374|2020-02-07	95.83%	1	0
fwd      1 TTTGACTCCTGGTGATTCTTCTTC     24
           ||||||||X|||||||||||||||
hit  22256 TTTGACTCATGGTGATTCTTCTTC  22279
hCoV-19/Scotland/GCVR-170C51/2020|EPI_ISL_459545|2020-03-23	95.83%	1	0
fwd      1 TTTGACTCCTGGTGATTCTTCTTC     24
           |||||||||||||||||X||||||
hit  22252 TTTGACTCCTGGTGATTTTTCTTC  22275
hCoV-19/Scotland/EDB5349/2020|EPI_ISL_457005|2020-05-23	95.83%	1	0
fwd      1 TTTGACTCCTGGTGATTCTTCTTC     24
           |||X||||||||||||||||||||
hit  22306 TTTAACTCCTGGTGATTCTTCTTC  22329
hCoV-19/Scotland/EDB4488/2020|EPI_ISL_449311|2020-05-05	95.83%	1	0
fwd      1 TTTGACTCCTGGTGATTCTTCTTC     24
           |||X||||||||||||||||||||
hit  22306 TTTAACTCCTGGTGATTCTTCTTC  22329
hCoV-19/Scotland/EDB2561/2020|EPI_ISL_439230|2020-04-24	95.83%	1	0
fwd      1 TTTGACTCCTGGTGATTCTTCTTC     24
           |||X||||||||||||||||||||
hit  22306 TTTAACTCCTGGTGATTCTTCTTC  22329
hCoV-19/Scotland/EDB2518/2020|EPI_ISL_439223|2020-04-23	95.83%	1	0
fwd      1 TTTGACTCCTGGTGATTCTTCTTC     24
           |||X||||||||||||||||||||
hit  22306 TTTAACTCCTGGTGATTCTTCTTC  22329
hCoV-19/Scotland/EDB2357/2020|EPI_ISL_439187|2020-04-22	95.83%	1	0
fwd      1 TTTGACTCCTGGTGATTCTTCTTC     24
           |||X||||||||||||||||||||
hit  22306 TTTAACTCCTGGTGATTCTTCTTC  22329
hCoV-19/Scotland/EDB2081/2020|EPI_ISL_433180|2020-04-19	95.83%	1	0
fwd      1 TTTGACTCCTGGTGATTCTTCTTC     24
           |||X||||||||||||||||||||
hit  22306 TTTAACTCCTGGTGATTCTTCTTC  22329
hCoV-19/Scotland/EDB1897/2020|EPI_ISL_433156|2020-04-17	95.83%	1	0
fwd      1 TTTGACTCCTGGTGATTCTTCTTC     24
           |||X||||||||||||||||||||
hit  22306 TTTAACTCCTGGTGATTCTTCTTC  22329
hCoV-19/Scotland/EDB1717/2020|EPI_ISL_433127|2020-04-15	95.83%	1	0
fwd      1 TTTGACTCCTGGTGATTCTTCTTC     24
           |||X||||||||||||||||||||
hit  22306 TTTAACTCCTGGTGATTCTTCTTC  22329
hCoV-19/Scotland/EDB1694/2020|EPI_ISL_433119|2020-04-15	95.83%	1	0
fwd      1 TTTGACTCCTGGTGATTCTTCTTC     24
           |||X||||||||||||||||||||
hit  22306 TTTAACTCCTGGTGATTCTTCTTC  22329
hCoV-19/Scotland/EDB1677/2020|EPI_ISL_433114|2020-04-15	95.83%	1	0
fwd      1 TTTGACTCCTGGTGATTCTTCTTC     24
           |||X||||||||||||||||||||
hit  22306 TTTAACTCCTGGTGATTCTTCTTC  22329
hCoV-19/Scotland/CVR762/2020|EPI_ISL_439104|2020-03-26	95.83%	1	0
fwd      1 TTTGACTCCTGGTGATTCTTCTTC     24
           |||||||||||||||||X||||||
hit  22252 TTTGACTCCTGGTGATTTTTCTTC  22275
hCoV-19/Scotland/CVR3249/2020|EPI_ISL_449256|2020-04-27	95.83%	1	0
fwd      1 TTTGACTCCTGGTGATTCTTCTTC     24
           ||||||X|||||||||||||||||
hit  22252 TTTGACCCCTGGTGATTCTTCTTC  22275
hCoV-19/Scotland/CVR1669/2020|EPI_ISL_433647|2020-04-05	95.83%	1	0
fwd      1 TTTGACTCCTGGTGATTCTTCTTC     24
           |||||||||||||||||X||||||
hit  22252 TTTGACTCCTGGTGATTTTTCTTC  22275
hCoV-19/Poland/Pom12/2020|EPI_ISL_451653|2020-05-04	95.83%	1	0
fwd      1 TTTGACTCCTGGTGATTCTTCTTC     24
           |||||||||||||X||||||||||
hit  22276 TTTGACTCCTGGTTATTCTTCTTC  22299
hCoV-19/Pingxiang/JX151/2020|EPI_ISL_421259|2020-01-27	95.83%	1	0
fwd      1 TTTGACTCCTGGTGATTCTTCTTC     24
           |||||||||||||||||X||||||
hit  22282 TTTGACTCCTGGTGATTTTTCTTC  22305
hCoV-19/Netherlands/Limburg_4/2020|EPI_ISL_414426|2020-03-03	95.83%	1	0
fwd      1 TTTGACTCCTGGTGATTCTTCTTC     24
           |||||||||||||||||X||||||
hit  22263 TTTGACTCCTGGTGATTTTTCTTC  22286
hCoV-19/Netherlands/Limburg_30/2020|EPI_ISL_461018|2020-03-27	95.83%	1	0
fwd      1 TTTGACTCCTGGTGATTCTTCTTC     24
           |||||||||||||||||X||||||
hit  22252 TTTGACTCCTGGTGATTTTTCTTC  22275
hCoV-19/Netherlands/Limburg_15/2020|EPI_ISL_461003|2020-03-09	95.83%	1	0
fwd      1 TTTGACTCCTGGTGATTCTTCTTC     24
           |||||||||||||||||X||||||
hit  22252 TTTGACTCCTGGTGATTTTTCTTC  22275
hCoV-19/Netherlands/Friesland_36/2020|EPI_ISL_460851|2020-04-14	95.83%	1	0
fwd      1 TTTGACTCCTGGTGATTCTTCTTC     24
           |||||X||||||||||||||||||
hit  22252 TTTGAATCCTGGTGATTCTTCTTC  22275
hCoV-19/Netherlands/Friesland_30/2020|EPI_ISL_460845|2020-04-18	95.83%	1	0
fwd      1 TTTGACTCCTGGTGATTCTTCTTC     24
           |||||X||||||||||||||||||
hit  22252 TTTGAATCCTGGTGATTCTTCTTC  22275
hCoV-19/India/GBRC123/2020|EPI_ISL_455020|2020-05-02	95.83%	1	1
fwd      1 TTTGACTCCTGGTGATTCTTCTTC     24
           ||||||||||||||||||||X|||
hit  22306 TTTGACTCCTGGTGATTCTTTTTC  22329
hCoV-19/Iceland/130/2020|EPI_ISL_417713|2020-03-12	95.83%	1	1
fwd      1 TTTGACTCCTGGTGATTCTTCTTC     24
           ||||||||||||||||||X|||||
hit  22306 TTTGACTCCTGGTGATTCCTCTTC  22329
hCoV-19/Hong_Kong/HKPU63-1402/2020|EPI_ISL_419231|2020-02-19	95.83%	1	0
fwd      1 TTTGACTCCTGGTGATTCTTCTTC     24
           |||X||||||||||||||||||||
hit  22306 TTTTACTCCTGGTGATTCTTCTTC  22329
hCoV-19/Germany/NRW-08/2020|EPI_ISL_414508|2020-02-27	95.83%	1	0
fwd      1 TTTGACTCCTGGTGATTCTTCTTC     24
           |||||||||||||||||X||||||
hit  22306 TTTGACTCCTGGTGATTTTTCTTC  22329
hCoV-19/Germany/NRW-07/2020|EPI_ISL_414506|2020-02-27	95.83%	1	0
fwd      1 TTTGACTCCTGGTGATTCTTCTTC     24
           |||||||||||||||||X||||||
hit  22306 TTTGACTCCTGGTGATTTTTCTTC  22329
hCoV-19/Germany/NRW-01/2020|EPI_ISL_413488|2020-02-28	95.83%	1	0
fwd      1 TTTGACTCCTGGTGATTCTTCTTC     24
           |||||||||||||||||X||||||
hit  22306 TTTGACTCCTGGTGATTTTTCTTC  22329
hCoV-19/Germany/BavPat9-ChVir1433/2020|EPI_ISL_450205|2020-01	95.83%	1	0
fwd      1 TTTGACTCCTGGTGATTCTTCTTC     24
           |||||||||||||||||X||||||
hit  22252 TTTGACTCCTGGTGATTTTTCTTC  22275
hCoV-19/Finland/FIN-25/2020|EPI_ISL_412971|2020-02-25	95.83%	1	0
fwd      1 TTTGACTCCTGGTGATTCTTCTTC     24
           ||X|||||||||||||||||||||
hit  22306 TTCGACTCCTGGTGATTCTTCTTC  22329
hCoV-19/England/SHEF-CD791/2020|EPI_ISL_442436|2020-04-11	95.83%	1	0
fwd      1 TTTGACTCCTGGTGATTCTTCTTC     24
           |||||X||||||||||||||||||
hit  22306 TTTGATTCCTGGTGATTCTTCTTC  22329
hCoV-19/England/OXON-AE927/2020|EPI_ISL_448734|2020	95.83%	1	0
fwd      1 TTTGACTCCTGGTGATTCTTCTTC     24
           ||||||||X|||||||||||||||
hit  22306 TTTGACTCATGGTGATTCTTCTTC  22329
hCoV-19/England/OXON-ADDD1/2020|EPI_ISL_448637|2020	95.83%	1	0
fwd      1 TTTGACTCCTGGTGATTCTTCTTC     24
           |||||||X||||||||||||||||
hit  22306 TTTGACTTCTGGTGATTCTTCTTC  22329
hCoV-19/England/OXON-ADB9B/2020|EPI_ISL_448619|2020	95.83%	1	1
fwd      1 TTTGACTCCTGGTGATTCTTCTTC     24
           ||||||||||||||||||||||X|
hit  22306 TTTGACTCCTGGTGATTCTTCTCC  22329
hCoV-19/England/NOTT-10F228/2020|EPI_ISL_432978|2020-04-01	95.83%	1	1
fwd      1 TTTGACTCCTGGTGATTCTTCTTC     24
           ||||||||||||||||||||X|||
hit  22306 TTTGACTCCTGGTGATTCTTTTTC  22329
hCoV-19/England/CAMB-7C63A/2020|EPI_ISL_441616|2020-04-04	95.83%	1	0
fwd      1 TTTGACTCCTGGTGATTCTTCTTC     24
           |||||||||||||||||X||||||
hit  22252 TTTGACTCCTGGTGATTTTTCTTC  22275
hCoV-19/England/CAMB-794AC/2020|EPI_ISL_441133|2020-04-03	95.83%	1	1
fwd      1 TTTGACTCCTGGTGATTCTTCTTC     24
           ||||||||||||||||||||X|||
hit  22252 TTTGACTCCTGGTGATTCTTTTTC  22275
hCoV-19/England/CAMB-7911E/2020|EPI_ISL_441130|2020-04-03	95.83%	1	1
fwd      1 TTTGACTCCTGGTGATTCTTCTTC     24
           ||||||||||||||||||||X|||
hit  22252 TTTGACTCCTGGTGATTCTTTTTC  22275
hCoV-19/England/CAMB-1B0183/2020|EPI_ISL_452884|2020-05-06	95.83%	1	0
fwd      1 TTTGACTCCTGGTGATTCTTCTTC     24
           ||||||||||||||X|||||||||
hit  22305 TTTGACTCCTGGTGGTTCTTCTTC  22328
hCoV-19/England/BRIS-126DA2/2020|EPI_ISL_458964|2020-04-08	95.83%	1	1
fwd      1 TTTGACTCCTGGTGATTCTTCTTC     24
           ||||||||||||||||||||X|||
hit  22252 TTTGACTCCTGGTGATTCTTTTTC  22275
hCoV-19/England/BRIS-126610/2020|EPI_ISL_459006|2020-04-09	95.83%	1	0
fwd      1 TTTGACTCCTGGTGATTCTTCTTC     24
           |||||||||||||||||X||||||
hit  22252 TTTGACTCCTGGTGATTTTTCTTC  22275
hCoV-19/England/BRIS-1261A6/2020|EPI_ISL_459005|2020-04-09	95.83%	1	0
fwd      1 TTTGACTCCTGGTGATTCTTCTTC     24
           ||X|||||||||||||||||||||
hit  22252 TTCGACTCCTGGTGATTCTTCTTC  22275
hCoV-19/England/BRIS-125B7C/2020|EPI_ISL_443767|2020-03-30	95.83%	1	1
fwd      1 TTTGACTCCTGGTGATTCTTCTTC     24
           ||||||||||||||||||||X|||
hit  22252 TTTGACTCCTGGTGATTCTTTTTC  22275
hCoV-19/England/BRIS-122C9A/2020|EPI_ISL_440678|2020-04-01	95.83%	1	0
fwd      1 TTTGACTCCTGGTGATTCTTCTTC     24
           ||||||X|||||||||||||||||
hit  22249 TTTGACCCCTGGTGATTCTTCTTC  22272
hCoV-19/England/BRIS-121DC5/2020|EPI_ISL_439992|2020-03-20	95.83%	1	0
fwd      1 TTTGACTCCTGGTGATTCTTCTTC     24
           |||||||||||||||||X||||||
hit  22252 TTTGACTCCTGGTGATTTTTCTTC  22275
hCoV-19/England/20169030304/2020|EPI_ISL_465225|2020-04-15	95.83%	1	0
fwd      1 TTTGACTCCTGGTGATTCTTCTTC     24
           ||||||X|||||||||||||||||
hit  22306 TTTGACGCCTGGTGATTCTTCTTC  22329
hCoV-19/England/20166060104/2020|EPI_ISL_466558|2020-04-14	95.83%	1	1
fwd      1 TTTGACTCCTGGTGATTCTTCTTC     24
           |||||||||||||||||||||X||
hit  22306 TTTGACTCCTGGTGATTCTTCCTC  22329
hCoV-19/England/20149052404/2020|EPI_ISL_466206|2020-04-04	95.83%	1	1
fwd      1 TTTGACTCCTGGTGATTCTTCTTC     24
           |||||||||||||||||||X||||
hit  22306 TTTGACTCCTGGTGATTCTCCTTC  22329
hCoV-19/England/20142023704/2020|EPI_ISL_423448|2020-03-31	95.83%	1	1
fwd      1 TTTGACTCCTGGTGATTCTTCTTC     24
           ||||||||||||||||||||X|||
hit  22306 TTTGACTCCTGGTGATTCTTTTTC  22329
hCoV-19/England/20140074104/2020|EPI_ISL_423420|2020-03-29	95.83%	1	1
fwd      1 TTTGACTCCTGGTGATTCTTCTTC     24
           ||||||||||||||||||||X|||
hit  22306 TTTGACTCCTGGTGATTCTTTTTC  22329
hCoV-19/England/20140072004/2020|EPI_ISL_423416|2020-03-28	95.83%	1	0
fwd      1 TTTGACTCCTGGTGATTCTTCTTC     24
           |||||||||||||||||X||||||
hit  22306 TTTGACTCCTGGTGATTTTTCTTC  22329
hCoV-19/England/20140064604/2020|EPI_ISL_465885|2020-03-30	95.83%	1	1
fwd      1 TTTGACTCCTGGTGATTCTTCTTC     24
           ||||||||||||||||||||X|||
hit  22306 TTTGACTCCTGGTGATTCTTTTTC  22329
hCoV-19/England/20139062304/2020|EPI_ISL_420740|2020-03-27	95.83%	1	0
fwd      1 TTTGACTCCTGGTGATTCTTCTTC     24
           ||||||||||||X|||||||||||
hit  22306 TTTGACTCCTGGCGATTCTTCTTC  22329
hCoV-19/England/20130069704/2020|EPI_ISL_423657|2020-03-22	95.83%	1	0
fwd      1 TTTGACTCCTGGTGATTCTTCTTC     24
           |||||||||||||||||X||||||
hit  22306 TTTGACTCCTGGTGATTTTTCTTC  22329
hCoV-19/Colombia/GUR-0900/2020|EPI_ISL_447752|2020-03-30	95.83%	1	0
fwd      1 TTTGACTCCTGGTGATTCTTCTTC     24
           |||||||||||||X||||||||||
hit  22232 TTTGACTCCTGGTTATTCTTCTTC  22255
hCoV-19/Canada/Qc-L00241292/2020|EPI_ISL_450316|2020-03-27	95.83%	1	1
fwd      1 TTTGACTCCTGGTGATTCTTCTTC     24
           ||||||||||||||||||||X|||
hit  22306 TTTGACTCCTGGTGATTCTTTTTC  22329
hCoV-19/Belgium/rega-0408281/2020|EPI_ISL_464075|2020-04-08	95.83%	1	0
fwd      1 TTTGACTCCTGGTGATTCTTCTTC     24
           |||||||||||||||||X||||||
hit  22252 TTTGACTCCTGGTGATTTTTCTTC  22275
hCoV-19/Belgium/ULG-3665/2020|EPI_ISL_417009|2020-03-07	95.83%	1	0
fwd      1 TTTGACTCCTGGTGATTCTTCTTC     24
           |||||||||||||||||X||||||
hit  22252 TTTGACTCCTGGTGATTTTTCTTC  22275
hCoV-19/Belgium/ULG-3662/2020|EPI_ISL_417008|2020-03-07	95.83%	1	0
fwd      1 TTTGACTCCTGGTGATTCTTCTTC     24
           |||||||||||||||||X||||||
hit  22252 TTTGACTCCTGGTGATTTTTCTTC  22275
hCoV-19/Austria/CeMM0067/2020|EPI_ISL_437939|2020-04-06	95.83%	1	0
fwd      1 TTTGACTCCTGGTGATTCTTCTTC     24
           |||||||||||||||||X||||||
hit  22306 TTTGACTCCTGGTGATTTTTCTTC  22329
hCoV-19/Australia/VIC-CBA5/2020|EPI_ISL_430065|2020-04-08	95.83%	1	1
fwd      1 TTTGACTCCTGGTGATTCTTCTTC     24
           ||||||||||||||||||||X|||
hit  22306 TTTGACTCCTGGTGATTCTTTTTC  22329
hCoV-19/Australia/VIC-CBA3/2020|EPI_ISL_420877|2020-03-28	95.83%	1	1
fwd      1 TTTGACTCCTGGTGATTCTTCTTC     24
           ||||||||||||||||||||X|||
hit  22306 TTTGACTCCTGGTGATTCTTTTTC  22329
hCoV-19/Australia/VIC-CBA1/2020|EPI_ISL_420855|2020-03-23	95.83%	1	1
fwd      1 TTTGACTCCTGGTGATTCTTCTTC     24
           ||||||||||||||||||||X|||
hit  22306 TTTGACTCCTGGTGATTCTTTTTC  22329

--> 44092 of 44182 covered (99.80%)
--> 90 of 44182 missed (0.20%) with at least 1 mismatch (90 fwd)
--> 18 of 44182 missed (0.04%) with at least 1 mismatch in 3' region (18 fwd)
--> 0 of 44182 missed (0.00%) with at least 2 mismatches in 3' region (0 fwd)
