# Supplementary material for: An engineered CRISPR-Cas12a variant and DNA-RNA hybrid guides enable robust and rapid COVID-19 testing
Source: Nat Commun. 2021 Mar 19;12:1739. doi: 10.1038/s41467-021-21996-6 (PMC7979722; doi:10.1038/s41467-021-21996-6)
Supplement: Supplementary file 6 — Supplementary Data 2 [file 41467_2021_21996_MOESM6_ESM.zip › S4-TTTCAAACTTTACTTGCTTTACAT_sensitivity_miss.txt]

hCoV-19/Wales/PHWC-34021/2020|EPI_ISL_446858|2020-04-16	95.83%	1	0
fwd      1 TTTCAAACTTTACTTGCTTTACAT     24
           ||||||||||||X|||||||||||
hit  22274 TTTCAAACTTTATTTGCTTTACAT  22297
hCoV-19/Wales/PHWC-34012/2020|EPI_ISL_446857|2020-04-16	95.83%	1	0
fwd      1 TTTCAAACTTTACTTGCTTTACAT     24
           ||||||||||||X|||||||||||
hit  22236 TTTCAAACTTTATTTGCTTTACAT  22259
hCoV-19/Wales/PHWC-33E0A/2020|EPI_ISL_446826|2020-04-15	95.83%	1	0
fwd      1 TTTCAAACTTTACTTGCTTTACAT     24
           ||||||||||||X|||||||||||
hit  22241 TTTCAAACTTTATTTGCTTTACAT  22264
hCoV-19/Wales/PHWC-33B6D/2020|EPI_ISL_446793|2020-04-21	95.83%	1	0
fwd      1 TTTCAAACTTTACTTGCTTTACAT     24
           ||||||||||||X|||||||||||
hit  22270 TTTCAAACTTTATTTGCTTTACAT  22293
hCoV-19/Wales/PHWC-2F4F0/2020|EPI_ISL_446260|2020-04-19	95.83%	1	0
fwd      1 TTTCAAACTTTACTTGCTTTACAT     24
           ||||||||||||X|||||||||||
hit  22238 TTTCAAACTTTATTTGCTTTACAT  22261
hCoV-19/USA/WA-UW-1591/2020|EPI_ISL_423017|2020-03-19	95.83%	1	0
fwd      1 TTTCAAACTTTACTTGCTTTACAT     24
           |||||||X||||||||||||||||
hit  22239 TTTCAAATTTTACTTGCTTTACAT  22262
hCoV-19/USA/WA-S956/2020|EPI_ISL_463446|2020-05-01	95.83%	1	0
fwd      1 TTTCAAACTTTACTTGCTTTACAT     24
           |||||||||||||||||X||||||
hit  22274 TTTCAAACTTTACTTGCCTTACAT  22297
hCoV-19/USA/WA-S851/2020|EPI_ISL_463341|2020-04-24	95.83%	1	0
fwd      1 TTTCAAACTTTACTTGCTTTACAT     24
           |||||||||||||||||X||||||
hit  22274 TTTCAAACTTTACTTGCCTTACAT  22297
hCoV-19/USA/WA-S844/2020|EPI_ISL_463334|2020-04-22	95.83%	1	0
fwd      1 TTTCAAACTTTACTTGCTTTACAT     24
           |||||||||||||||||X||||||
hit  22274 TTTCAAACTTTACTTGCCTTACAT  22297
hCoV-19/USA/WA-S838/2020|EPI_ISL_463328|2020-04-22	95.83%	1	0
fwd      1 TTTCAAACTTTACTTGCTTTACAT     24
           |||||||||||||||||X||||||
hit  22274 TTTCAAACTTTACTTGCCTTACAT  22297
hCoV-19/USA/WA-S650/2020|EPI_ISL_438203|2020-04-20	95.83%	1	0
fwd      1 TTTCAAACTTTACTTGCTTTACAT     24
           |||||||||||||||||X||||||
hit  22274 TTTCAAACTTTACTTGCCTTACAT  22297
hCoV-19/USA/WA-S443/2020|EPI_ISL_434203|2020-03-28	95.83%	1	0
fwd      1 TTTCAAACTTTACTTGCTTTACAT     24
           |||||||||||X||||||||||||
hit  22274 TTTCAAACTTTCCTTGCTTTACAT  22297
hCoV-19/USA/WA-S384/2020|EPI_ISL_434144|2020-03-27	95.83%	1	0
fwd      1 TTTCAAACTTTACTTGCTTTACAT     24
           ||||||||||||X|||||||||||
hit  22274 TTTCAAACTTTATTTGCTTTACAT  22297
hCoV-19/USA/WA-S346/2020|EPI_ISL_434106|2020-04-04	95.83%	1	0
fwd      1 TTTCAAACTTTACTTGCTTTACAT     24
           ||||||||||||||||X|||||||
hit  22274 TTTCAAACTTTACTTGTTTTACAT  22297
hCoV-19/USA/WA-S1181/2020|EPI_ISL_463671|2020-05-06	95.83%	1	0
fwd      1 TTTCAAACTTTACTTGCTTTACAT     24
           |||||||||||||||||X||||||
hit  22274 TTTCAAACTTTACTTGCCTTACAT  22297
hCoV-19/USA/WA-S1052/2020|EPI_ISL_463542|2020-05-01	95.83%	1	0
fwd      1 TTTCAAACTTTACTTGCTTTACAT     24
           |||||||||||||||||X||||||
hit  22274 TTTCAAACTTTACTTGCCTTACAT  22297
hCoV-19/USA/NY-WCMP11C05P/2020|EPI_ISL_427590|2020-03-16	95.83%	1	0
fwd      1 TTTCAAACTTTACTTGCTTTACAT     24
           |||||||||||||||X||||||||
hit  22259 TTTCAAACTTTACTTTCTTTACAT  22282
hCoV-19/USA/NY-NYUMC370/2020|EPI_ISL_430397|2020-04-09	95.83%	1	1
fwd      1 TTTCAAACTTTACTTGCTTTACAT     24
           |||||||||||||||||||||X||
hit  22274 TTTCAAACTTTACTTGCTTTATAT  22297
hCoV-19/USA/NY-NYUMC225/2020|EPI_ISL_427520|2020-03-18	95.83%	1	0
fwd      1 TTTCAAACTTTACTTGCTTTACAT     24
           |||||||||||||||X||||||||
hit  22274 TTTCAAACTTTACTTTCTTTACAT  22297
hCoV-19/USA/LA-SR0160/2020|EPI_ISL_435463|2020-03-28	95.83%	1	0
fwd      1 TTTCAAACTTTACTTGCTTTACAT     24
           |||||X||||||||||||||||||
hit  22274 TTTCATACTTTACTTGCTTTACAT  22297
hCoV-19/USA/CA-QDX-78/2020|EPI_ISL_467842|2020-03-16	95.83%	1	1
fwd      1 TTTCAAACTTTACTTGCTTTACAT     24
           ||||||||||||||||||||||X|
hit  22220 TTTCAAACTTTACTTGCTTTACGT  22243
hCoV-19/Sweden/20-50251/2020|EPI_ISL_455890|2020-03-07	95.83%	1	0
fwd      1 TTTCAAACTTTACTTGCTTTACAT     24
           |||X||||||||||||||||||||
hit  22274 TTTAAAACTTTACTTGCTTTACAT  22297
hCoV-19/Sweden/20-50141/2020|EPI_ISL_455857|2020-03-04	95.83%	1	0
fwd      1 TTTCAAACTTTACTTGCTTTACAT     24
           |||X||||||||||||||||||||
hit  22274 TTTAAAACTTTACTTGCTTTACAT  22297
hCoV-19/Spain/Barcelona_VH4964/2020|EPI_ISL_444980|2020-03-21	95.83%	1	1
fwd      1 TTTCAAACTTTACTTGCTTTACAT     24
           |||||||||||||||||||||X||
hit  22242 TTTCAAACTTTACTTGCTTTATAT  22265
hCoV-19/Shanghai/SH0038/2020|EPI_ISL_416347|2020-02-06	95.83%	1	0
fwd      1 TTTCAAACTTTACTTGCTTTACAT     24
           ||||||||||||||X|||||||||
hit  22244 TTTCAAACTTTACTCGCTTTACAT  22267
hCoV-19/Scotland/EDB2050/2020|EPI_ISL_433166|2020-04-18	95.83%	1	1
fwd      1 TTTCAAACTTTACTTGCTTTACAT     24
           |||||||||||||||||||||X||
hit  22274 TTTCAAACTTTACTTGCTTTATAT  22297
hCoV-19/Scotland/CVR38/2020|EPI_ISL_425767|2020-03-13	95.83%	1	0
fwd      1 TTTCAAACTTTACTTGCTTTACAT     24
           |||X||||||||||||||||||||
hit  22220 TTTAAAACTTTACTTGCTTTACAT  22243
hCoV-19/Scotland/CVR147/2020|EPI_ISL_425690|2020-03-13	95.83%	1	0
fwd      1 TTTCAAACTTTACTTGCTTTACAT     24
           |||X||||||||||||||||||||
hit  22220 TTTAAAACTTTACTTGCTTTACAT  22243
hCoV-19/Scotland/CVR1417/2020|EPI_ISL_438802|2020-04-01	95.83%	1	0
fwd      1 TTTCAAACTTTACTTGCTTTACAT     24
           ||||||||||||||||X|||||||
hit  22220 TTTCAAACTTTACTTGTTTTACAT  22243
hCoV-19/Puerto_Rico/CDC-S9/2020|EPI_ISL_434549|2020-03-23	95.83%	1	0
fwd      1 TTTCAAACTTTACTTGCTTTACAT     24
           ||||X|||||||||||||||||||
hit  22168 TTTCGAACTTTACTTGCTTTACAT  22191
hCoV-19/Netherlands/ZuidHolland_26/2020|EPI_ISL_415530|2020-03-09	95.83%	1	0
fwd      1 TTTCAAACTTTACTTGCTTTACAT     24
           |||X||||||||||||||||||||
hit  22231 TTTAAAACTTTACTTGCTTTACAT  22254
hCoV-19/Netherlands/Utrecht_15/2020|EPI_ISL_414554|2020-03-08	95.83%	1	0
fwd      1 TTTCAAACTTTACTTGCTTTACAT     24
           |||X||||||||||||||||||||
hit  22220 TTTAAAACTTTACTTGCTTTACAT  22243
hCoV-19/Netherlands/NoordBrabant_55/2020|EPI_ISL_415511|2020-03-09	95.83%	1	0
fwd      1 TTTCAAACTTTACTTGCTTTACAT     24
           |||X||||||||||||||||||||
hit  22231 TTTAAAACTTTACTTGCTTTACAT  22254
hCoV-19/Netherlands/NA_8/2020|EPI_ISL_415497|2020-03-09	95.83%	1	0
fwd      1 TTTCAAACTTTACTTGCTTTACAT     24
           |||X||||||||||||||||||||
hit  22231 TTTAAAACTTTACTTGCTTTACAT  22254
hCoV-19/Netherlands/NA_12/2020|EPI_ISL_415468|2020-03-10	95.83%	1	0
fwd      1 TTTCAAACTTTACTTGCTTTACAT     24
           |||X||||||||||||||||||||
hit  22231 TTTAAAACTTTACTTGCTTTACAT  22254
hCoV-19/Luxembourg/LNS6277439/2020|EPI_ISL_429762|2020-03-22	95.83%	1	0
fwd      1 TTTCAAACTTTACTTGCTTTACAT     24
           ||X|||||||||||||||||||||
hit  22274 TTCCAAACTTTACTTGCTTTACAT  22297
hCoV-19/Luxembourg/LNS4284220/2020|EPI_ISL_429799|2020-03-30	95.83%	1	0
fwd      1 TTTCAAACTTTACTTGCTTTACAT     24
           ||X|||||||||||||||||||||
hit  22274 TTCCAAACTTTACTTGCTTTACAT  22297
hCoV-19/Italy/TE5512/2020|EPI_ISL_420566|2020-03-19	95.83%	1	0
fwd      1 TTTCAAACTTTACTTGCTTTACAT     24
           |||X||||||||||||||||||||
hit  22274 TTTAAAACTTTACTTGCTTTACAT  22297
hCoV-19/India/NCDC-4155/2020|EPI_ISL_436449|2020-04-12	95.83%	1	0
fwd      1 TTTCAAACTTTACTTGCTTTACAT     24
           |||||||||||||||X||||||||
hit  22274 TTTCAAACTTTACTTTCTTTACAT  22297
hCoV-19/India/NCDC-3175/2020|EPI_ISL_436426|2020-04-05	95.83%	1	0
fwd      1 TTTCAAACTTTACTTGCTTTACAT     24
           |||||||||||||||X||||||||
hit  22274 TTTCAAACTTTACTTTCTTTACAT  22297
hCoV-19/France/10070SK/2020|EPI_ISL_447731|2020-03	95.83%	1	0
fwd      1 TTTCAAACTTTACTTGCTTTACAT     24
           |||||||X||||||||||||||||
hit  22274 TTTCAAATTTTACTTGCTTTACAT  22297
hCoV-19/Finland/FIN-313/2020|EPI_ISL_414641|2020-03-05	95.83%	1	0
fwd      1 TTTCAAACTTTACTTGCTTTACAT     24
           |||X||||||||||||||||||||
hit  22274 TTTAAAACTTTACTTGCTTTACAT  22297
hCoV-19/England/LOND-D5DEF/2020|EPI_ISL_444248|2020-04-18	95.83%	1	1
fwd      1 TTTCAAACTTTACTTGCTTTACAT     24
           |||||||||||||||||||||X||
hit  22274 TTTCAAACTTTACTTGCTTTATAT  22297
hCoV-19/England/LIVE-9E76C/2020|EPI_ISL_453329|2020-04-05	95.83%	1	1
fwd      1 TTTCAAACTTTACTTGCTTTACAT     24
           |||||||||||||||||||||X||
hit  22244 TTTCAAACTTTACTTGCTTTATAT  22267
hCoV-19/England/EXET-135C76/2020|EPI_ISL_457150|2020-03-31	95.83%	1	1
fwd      1 TTTCAAACTTTACTTGCTTTACAT     24
           |||||||||||||||||||||X||
hit  22274 TTTCAAACTTTACTTGCTTTATAT  22297
hCoV-19/England/EXET-1356D2/2020|EPI_ISL_457087|2020-04-12	95.83%	1	1
fwd      1 TTTCAAACTTTACTTGCTTTACAT     24
           |||||||||||||||||||||X||
hit  22274 TTTCAAACTTTACTTGCTTTATAT  22297
hCoV-19/England/EXET-13548D/2020|EPI_ISL_457064|2020-04-17	95.83%	1	1
fwd      1 TTTCAAACTTTACTTGCTTTACAT     24
           |||||||||||||||||||||X||
hit  22274 TTTCAAACTTTACTTGCTTTATAT  22297
hCoV-19/England/EXET-135265/2020|EPI_ISL_457040|2020-04-04	95.83%	1	1
fwd      1 TTTCAAACTTTACTTGCTTTACAT     24
           |||||||||||||||||||||X||
hit  22274 TTTCAAACTTTACTTGCTTTATAT  22297
hCoV-19/England/CAMB-832A5/2020|EPI_ISL_443685|2020-04-14	95.83%	1	1
fwd      1 TTTCAAACTTTACTTGCTTTACAT     24
           |||||||||||||||||||||X||
hit  22220 TTTCAAACTTTACTTGCTTTATAT  22243
hCoV-19/England/CAMB-82042/2020|EPI_ISL_438612|2020-04-20	95.83%	1	1
fwd      1 TTTCAAACTTTACTTGCTTTACAT     24
           |||||||||||||||||||||X||
hit  22274 TTTCAAACTTTACTTGCTTTATAT  22297
hCoV-19/England/CAMB-7ECAF/2020|EPI_ISL_442892|2020-04-07	95.83%	1	1
fwd      1 TTTCAAACTTTACTTGCTTTACAT     24
           |||||||||||||||||||||X||
hit  22220 TTTCAAACTTTACTTGCTTTATAT  22243
hCoV-19/England/CAMB-7EBB1/2020|EPI_ISL_442855|2020-04-07	95.83%	1	0
fwd      1 TTTCAAACTTTACTTGCTTTACAT     24
           |||||||||||||||X||||||||
hit  22220 TTTCAAACTTTACTTTCTTTACAT  22243
hCoV-19/England/CAMB-7D46C/2020|EPI_ISL_441667|2020-04-05	95.83%	1	1
fwd      1 TTTCAAACTTTACTTGCTTTACAT     24
           |||||||||||||||||||||X||
hit  22220 TTTCAAACTTTACTTGCTTTATAT  22243
hCoV-19/England/CAMB-7D305/2020|EPI_ISL_441560|2020-04-05	95.83%	1	1
fwd      1 TTTCAAACTTTACTTGCTTTACAT     24
           |||||||||||||||||||||X||
hit  22220 TTTCAAACTTTACTTGCTTTATAT  22243
hCoV-19/England/CAMB-7CF5D/2020|EPI_ISL_442305|2020-04-06	95.83%	1	1
fwd      1 TTTCAAACTTTACTTGCTTTACAT     24
           |||||||||||||||||||||X||
hit  22220 TTTCAAACTTTACTTGCTTTATAT  22243
hCoV-19/England/CAMB-7CF4E/2020|EPI_ISL_442256|2020-04-05	95.83%	1	1
fwd      1 TTTCAAACTTTACTTGCTTTACAT     24
           |||||||||||||||||||||X||
hit  22220 TTTCAAACTTTACTTGCTTTATAT  22243
hCoV-19/England/CAMB-7C7CE/2020|EPI_ISL_442055|2020-04-06	95.83%	1	1
fwd      1 TTTCAAACTTTACTTGCTTTACAT     24
           |||||||||||||||||||||X||
hit  22220 TTTCAAACTTTACTTGCTTTATAT  22243
hCoV-19/England/CAMB-789AE/2020|EPI_ISL_433800|2020-04-06	95.83%	1	1
fwd      1 TTTCAAACTTTACTTGCTTTACAT     24
           |||||||||||||||||||||X||
hit  22274 TTTCAAACTTTACTTGCTTTATAT  22297
hCoV-19/England/CAMB-73FDE/2020|EPI_ISL_440322|2020-03-19	95.83%	1	1
fwd      1 TTTCAAACTTTACTTGCTTTACAT     24
           |||||||||||||||||||||X||
hit  22220 TTTCAAACTTTACTTGCTTTATAT  22243
hCoV-19/England/CAMB-71DD6/2020|EPI_ISL_438327|2020-03-30	95.83%	1	1
fwd      1 TTTCAAACTTTACTTGCTTTACAT     24
           |||||||||||||||||||||X||
hit  22220 TTTCAAACTTTACTTGCTTTATAT  22243
hCoV-19/England/CAMB-1B3214/2020|EPI_ISL_456753|2020-05-22	95.83%	1	1
fwd      1 TTTCAAACTTTACTTGCTTTACAT     24
           |||||||||||||||||||||X||
hit  22274 TTTCAAACTTTACTTGCTTTATAT  22297
hCoV-19/England/CAMB-1B31F9/2020|EPI_ISL_456752|2020-05-22	95.83%	1	1
fwd      1 TTTCAAACTTTACTTGCTTTACAT     24
           |||||||||||||||||||||X||
hit  22274 TTTCAAACTTTACTTGCTTTATAT  22297
hCoV-19/England/CAMB-1B31DB/2020|EPI_ISL_456751|2020-05-22	95.83%	1	1
fwd      1 TTTCAAACTTTACTTGCTTTACAT     24
           |||||||||||||||||||||X||
hit  22274 TTTCAAACTTTACTTGCTTTATAT  22297
hCoV-19/England/CAMB-1B25B2/2020|EPI_ISL_456696|2020-05-15	95.83%	1	0
fwd      1 TTTCAAACTTTACTTGCTTTACAT     24
           ||||||||||||X|||||||||||
hit  22274 TTTCAAACTTTATTTGCTTTACAT  22297
hCoV-19/England/CAMB-1B2594/2020|EPI_ISL_456695|2020-05-15	95.83%	1	0
fwd      1 TTTCAAACTTTACTTGCTTTACAT     24
           ||||||||||||X|||||||||||
hit  22274 TTTCAAACTTTATTTGCTTTACAT  22297
hCoV-19/England/CAMB-1B2488/2020|EPI_ISL_456682|2020-05-15	95.83%	1	0
fwd      1 TTTCAAACTTTACTTGCTTTACAT     24
           ||||||||||||X|||||||||||
hit  22274 TTTCAAACTTTATTTGCTTTACAT  22297
hCoV-19/England/CAMB-1B246A/2020|EPI_ISL_456681|2020-05-15	95.83%	1	0
fwd      1 TTTCAAACTTTACTTGCTTTACAT     24
           ||||||||||||X|||||||||||
hit  22274 TTTCAAACTTTATTTGCTTTACAT  22297
hCoV-19/England/CAMB-1B0CBF/2020|EPI_ISL_452960|2020-05-12	95.83%	1	0
fwd      1 TTTCAAACTTTACTTGCTTTACAT     24
           ||||||||||||X|||||||||||
hit  22274 TTTCAAACTTTATTTGCTTTACAT  22297
hCoV-19/England/CAMB-1B0CA0/2020|EPI_ISL_452959|2020-05-12	95.83%	1	0
fwd      1 TTTCAAACTTTACTTGCTTTACAT     24
           ||||||||||||X|||||||||||
hit  22274 TTTCAAACTTTATTTGCTTTACAT  22297
hCoV-19/England/CAMB-1B0C91/2020|EPI_ISL_452958|2020-05-12	95.83%	1	0
fwd      1 TTTCAAACTTTACTTGCTTTACAT     24
           ||||||||||||X|||||||||||
hit  22274 TTTCAAACTTTATTTGCTTTACAT  22297
hCoV-19/England/CAMB-1B0C73/2020|EPI_ISL_452956|2020-05-12	95.83%	1	0
fwd      1 TTTCAAACTTTACTTGCTTTACAT     24
           ||||||||||||X|||||||||||
hit  22274 TTTCAAACTTTATTTGCTTTACAT  22297
hCoV-19/England/CAMB-1B0C64/2020|EPI_ISL_452955|2020	95.83%	1	0
fwd      1 TTTCAAACTTTACTTGCTTTACAT     24
           ||||||||||||X|||||||||||
hit  22274 TTTCAAACTTTATTTGCTTTACAT  22297
hCoV-19/England/CAMB-1B0A5B/2020|EPI_ISL_452932|2020-05-11	95.83%	1	1
fwd      1 TTTCAAACTTTACTTGCTTTACAT     24
           |||||||||||||||||||||X||
hit  22274 TTTCAAACTTTACTTGCTTTATAT  22297
hCoV-19/England/CAMB-1B0341/2020|EPI_ISL_459311|2020-05-02	95.83%	1	1
fwd      1 TTTCAAACTTTACTTGCTTTACAT     24
           |||||||||||||||||||||X||
hit  22220 TTTCAAACTTTACTTGCTTTATAT  22243
hCoV-19/England/CAMB-1B01DE/2020|EPI_ISL_459282|2020-05-02	95.83%	1	1
fwd      1 TTTCAAACTTTACTTGCTTTACAT     24
           |||||||||||||||||||||X||
hit  22220 TTTCAAACTTTACTTGCTTTATAT  22243
hCoV-19/England/CAMB-1AD981/2020|EPI_ISL_448030|2020	95.83%	1	0
fwd      1 TTTCAAACTTTACTTGCTTTACAT     24
           ||||||||||||X|||||||||||
hit  22274 TTTCAAACTTTATTTGCTTTACAT  22297
hCoV-19/England/CAMB-1AD972/2020|EPI_ISL_448029|2020-05-02	95.83%	1	0
fwd      1 TTTCAAACTTTACTTGCTTTACAT     24
           ||||||||||||X|||||||||||
hit  22274 TTTCAAACTTTATTTGCTTTACAT  22297
hCoV-19/England/BRIS-1261B5/2020|EPI_ISL_459047|2020-04-09	95.83%	1	1
fwd      1 TTTCAAACTTTACTTGCTTTACAT     24
           |||||||||||||||||||||X||
hit  22220 TTTCAAACTTTACTTGCTTTATAT  22243
hCoV-19/England/BRIS-125BB8/2020|EPI_ISL_443806|2020-03-29	95.83%	1	1
fwd      1 TTTCAAACTTTACTTGCTTTACAT     24
           ||||||||||||||||||||0X||
hit  22220 TTTCAAACTTTACTTGCTTTNTAT  22243
hCoV-19/England/BRIS-124797/2020|EPI_ISL_444004|2020-03-25	95.83%	1	0
fwd      1 TTTCAAACTTTACTTGCTTTACAT     24
           |||||||||X||||||||||||||
hit  22220 TTTCAAACTGTACTTGCTTTACAT  22243
hCoV-19/England/BRIS-12174F/2020|EPI_ISL_440154|2020-03-02	95.83%	1	0
fwd      1 TTTCAAACTTTACTTGCTTTACAT     24
           |||X||||||||||||||||||||
hit  22220 TTTAAAACTTTACTTGCTTTACAT  22243
hCoV-19/England/20169035904/2020|EPI_ISL_465239|2020-04-13	95.83%	1	0
fwd      1 TTTCAAACTTTACTTGCTTTACAT     24
           |||||||X||||||||||||||||
hit  22274 TTTCAAATTTTACTTGCTTTACAT  22297
hCoV-19/England/20164070804/2020|EPI_ISL_466471|2020-04-12	95.83%	1	1
fwd      1 TTTCAAACTTTACTTGCTTTACAT     24
           |||||||||||||||||||||X||
hit  22274 TTTCAAACTTTACTTGCTTTATAT  22297
hCoV-19/England/20142018004/2020|EPI_ISL_423438|2020-03-30	95.83%	1	1
fwd      1 TTTCAAACTTTACTTGCTTTACAT     24
           |||||||||||||||||||||X||
hit  22274 TTTCAAACTTTACTTGCTTTATAT  22297
hCoV-19/England/201380175/2020|EPI_ISL_465831|2020-03-26	95.83%	1	0
fwd      1 TTTCAAACTTTACTTGCTTTACAT     24
           |||||||||||||||||X||||||
hit  22274 TTTCAAACTTTACTTGCCTTACAT  22297
hCoV-19/England/20132066804/2020|EPI_ISL_423791|2020-03-23	95.83%	1	0
fwd      1 TTTCAAACTTTACTTGCTTTACAT     24
           ||||||||||||||||X|||||||
hit  22274 TTTCAAACTTTACTTGTTTTACAT  22297
hCoV-19/Denmark/ALAB-SSI221/2020|EPI_ISL_429410|2020-03-10	95.83%	1	0
fwd      1 TTTCAAACTTTACTTGCTTTACAT     24
           |||X||||||||||||||||||||
hit  22274 TTTAAAACTTTACTTGCTTTACAT  22297
hCoV-19/Constanta/ChVir7248/2020|EPI_ISL_467781|2020-04-28	95.83%	1	1
fwd      1 TTTCAAACTTTACTTGCTTTACAT     24
           |||||||||||||||||||||X||
hit  22261 TTTCAAACTTTACTTGCTTTATAT  22284
hCoV-19/Belgium/ULG-10094/2020|EPI_ISL_424650|2020-04-04	95.83%	1	0
fwd      1 TTTCAAACTTTACTTGCTTTACAT     24
           ||||||X|||||||||||||||||
hit  22274 TTTCAACCTTTACTTGCTTTACAT  22297
hCoV-19/Belgium/ITM_C376/2020|EPI_ISL_450736|2020-04-08	95.83%	1	0
fwd      1 TTTCAAACTTTACTTGCTTTACAT     24
           ||||||||||||||||X|||||||
hit  22274 TTTCAAACTTTACTTGTTTTACAT  22297
hCoV-19/Australia/VIC477/2020|EPI_ISL_426909|2020-03-28	95.83%	1	0
fwd      1 TTTCAAACTTTACTTGCTTTACAT     24
           |||||||||||||||X||||||||
hit  22274 TTTCAAACTTTACTTTCTTTACAT  22297
hCoV-19/USA/UT-0514/2020|EPI_ISL_430060|2020-04-03	87.50%	3	3
fwd      1 TTTCAAACTTTACTTGCTTTACAT     24
           |||||||||||||||||||X|X|X
hit  22235 TTTCAAACTTTACTTGCTTCATAG  22258

--> 45730 of 45822 covered (99.80%)
--> 92 of 45822 missed (0.20%) with at least 1 mismatch (92 fwd)
--> 33 of 45822 missed (0.07%) with at least 1 mismatch in 3' region (33 fwd)
--> 1 of 45822 missed (0.00%) with at least 2 mismatches in 3' region (1 fwd)
