# Supplementary material for: An engineered CRISPR-Cas12a variant and DNA-RNA hybrid guides enable robust and rapid COVID-19 testing
Source: Nat Commun. 2021 Mar 19;12:1739. doi: 10.1038/s41467-021-21996-6 (PMC7979722; doi:10.1038/s41467-021-21996-6)
Supplement: Supplementary file 6 — Supplementary Data 2 [file 41467_2021_21996_MOESM6_ESM.zip › S5-TTTACATAGAAGTTATTTGACTCC_sensitivity_miss.txt]

hCoV-19/Wales/PHWC-33F52/2020|EPI_ISL_446845|2020-04-17	95.83%	1	1
fwd      1 TTTACATAGAAGTTATTTGACTCC     24
           |||||||||||||||||||||||X
hit  22291 TTTACATAGAAGTTATTTGACTCT  22314
hCoV-19/Wales/PHWC-33C88/2020|EPI_ISL_446809|2020-04-17	95.83%	1	1
fwd      1 TTTACATAGAAGTTATTTGACTCC     24
           |||||||||||||||||||||||X
hit  22291 TTTACATAGAAGTTATTTGACTCT  22314
hCoV-19/Wales/PHWC-2ED14/2020|EPI_ISL_446143|2020-04-06	95.83%	1	1
fwd      1 TTTACATAGAAGTTATTTGACTCC     24
           |||||||||||||||||||||||X
hit  22253 TTTACATAGAAGTTATTTGACTCT  22276
hCoV-19/Wales/PHWC-2B00F/2020|EPI_ISL_432263|2020-04-07	95.83%	1	1
fwd      1 TTTACATAGAAGTTATTTGACTCC     24
           |||||||||||||||||||||||X
hit  22290 TTTACATAGAAGTTATTTGACTCT  22313
hCoV-19/Wales/PHWC-2A3DA/2020|EPI_ISL_445564|2020-04-06	95.83%	1	1
fwd      1 TTTACATAGAAGTTATTTGACTCC     24
           |||||||||||||||||||||||X
hit  22286 TTTACATAGAAGTTATTTGACTCT  22309
hCoV-19/Wales/PHWC-28E44/2020|EPI_ISL_445448|2020-04-02	95.83%	1	1
fwd      1 TTTACATAGAAGTTATTTGACTCC     24
           |||||||||||||||||||||||X
hit  22291 TTTACATAGAAGTTATTTGACTCT  22314
hCoV-19/Wales/PHWC-28DB0/2020|EPI_ISL_445440|2020-04-03	95.83%	1	1
fwd      1 TTTACATAGAAGTTATTTGACTCC     24
           |||||||||||||||||||||||X
hit  22291 TTTACATAGAAGTTATTTGACTCT  22314
hCoV-19/USA/WA-UW318/2020|EPI_ISL_418885|2020-03-14	95.83%	1	0
fwd      1 TTTACATAGAAGTTATTTGACTCC     24
           |||||||||||||X||||||||||
hit  21987 TTTACATAGAAGTCATTTGACTCC  22010
hCoV-19/USA/WA-S956/2020|EPI_ISL_463446|2020-05-01	95.83%	1	0
fwd      1 TTTACATAGAAGTTATTTGACTCC     24
           X|||||||||||||||||||||||
hit  22291 CTTACATAGAAGTTATTTGACTCC  22314
hCoV-19/USA/WA-S851/2020|EPI_ISL_463341|2020-04-24	95.83%	1	0
fwd      1 TTTACATAGAAGTTATTTGACTCC     24
           X|||||||||||||||||||||||
hit  22291 CTTACATAGAAGTTATTTGACTCC  22314
hCoV-19/USA/WA-S844/2020|EPI_ISL_463334|2020-04-22	95.83%	1	0
fwd      1 TTTACATAGAAGTTATTTGACTCC     24
           X|||||||||||||||||||||||
hit  22291 CTTACATAGAAGTTATTTGACTCC  22314
hCoV-19/USA/WA-S838/2020|EPI_ISL_463328|2020-04-22	95.83%	1	0
fwd      1 TTTACATAGAAGTTATTTGACTCC     24
           X|||||||||||||||||||||||
hit  22291 CTTACATAGAAGTTATTTGACTCC  22314
hCoV-19/USA/WA-S650/2020|EPI_ISL_438203|2020-04-20	95.83%	1	0
fwd      1 TTTACATAGAAGTTATTTGACTCC     24
           X|||||||||||||||||||||||
hit  22291 CTTACATAGAAGTTATTTGACTCC  22314
hCoV-19/USA/WA-S1181/2020|EPI_ISL_463671|2020-05-06	95.83%	1	0
fwd      1 TTTACATAGAAGTTATTTGACTCC     24
           X|||||||||||||||||||||||
hit  22291 CTTACATAGAAGTTATTTGACTCC  22314
hCoV-19/USA/WA-S1052/2020|EPI_ISL_463542|2020-05-01	95.83%	1	0
fwd      1 TTTACATAGAAGTTATTTGACTCC     24
           X|||||||||||||||||||||||
hit  22291 CTTACATAGAAGTTATTTGACTCC  22314
hCoV-19/USA/NY-NYUMC370/2020|EPI_ISL_430397|2020-04-09	95.83%	1	0
fwd      1 TTTACATAGAAGTTATTTGACTCC     24
           ||||X|||||||||||||||||||
hit  22291 TTTATATAGAAGTTATTTGACTCC  22314
hCoV-19/USA/CA-QDX-78/2020|EPI_ISL_467842|2020-03-16	95.83%	1	0
fwd      1 TTTACATAGAAGTTATTTGACTCC     24
           |||||X||||||||||||||||||
hit  22237 TTTACGTAGAAGTTATTTGACTCC  22260
hCoV-19/Spain/Barcelona_VH4964/2020|EPI_ISL_444980|2020-03-21	95.83%	1	0
fwd      1 TTTACATAGAAGTTATTTGACTCC     24
           ||||X|||||||||||||||||||
hit  22259 TTTATATAGAAGTTATTTGACTCC  22282
hCoV-19/Shanghai/SH0071/2020|EPI_ISL_416374|2020-02-07	95.83%	1	1
fwd      1 TTTACATAGAAGTTATTTGACTCC     24
           |||||||||||||||||||||||X
hit  22241 TTTACATAGAAGTTATTTGACTCA  22264
hCoV-19/Scotland/EDB5349/2020|EPI_ISL_457005|2020-05-23	95.83%	1	1
fwd      1 TTTACATAGAAGTTATTTGACTCC     24
           ||||||||||||||||||X|||||
hit  22291 TTTACATAGAAGTTATTTAACTCC  22314
hCoV-19/Scotland/EDB4658/2020|EPI_ISL_449317|2020-05-08	95.83%	1	1
fwd      1 TTTACATAGAAGTTATTTGACTCC     24
           ||||||||||||||||||X|||||
hit  22291 TTTACATAGAAGTTATTTAACTCC  22314
hCoV-19/Scotland/EDB4488/2020|EPI_ISL_449311|2020-05-05	95.83%	1	1
fwd      1 TTTACATAGAAGTTATTTGACTCC     24
           ||||||||||||||||||X|||||
hit  22291 TTTACATAGAAGTTATTTAACTCC  22314
hCoV-19/Scotland/EDB2561/2020|EPI_ISL_439230|2020-04-24	95.83%	1	1
fwd      1 TTTACATAGAAGTTATTTGACTCC     24
           ||||||||||||||||||X|||||
hit  22291 TTTACATAGAAGTTATTTAACTCC  22314
hCoV-19/Scotland/EDB2518/2020|EPI_ISL_439223|2020-04-23	95.83%	1	1
fwd      1 TTTACATAGAAGTTATTTGACTCC     24
           ||||||||||||||||||X|||||
hit  22291 TTTACATAGAAGTTATTTAACTCC  22314
hCoV-19/Scotland/EDB2357/2020|EPI_ISL_439187|2020-04-22	95.83%	1	1
fwd      1 TTTACATAGAAGTTATTTGACTCC     24
           ||||||||||||||||||X|||||
hit  22291 TTTACATAGAAGTTATTTAACTCC  22314
hCoV-19/Scotland/EDB2081/2020|EPI_ISL_433180|2020-04-19	95.83%	1	1
fwd      1 TTTACATAGAAGTTATTTGACTCC     24
           ||||||||||||||||||X|||||
hit  22291 TTTACATAGAAGTTATTTAACTCC  22314
hCoV-19/Scotland/EDB2050/2020|EPI_ISL_433166|2020-04-18	95.83%	1	0
fwd      1 TTTACATAGAAGTTATTTGACTCC     24
           ||||X|||||||||||||||||||
hit  22291 TTTATATAGAAGTTATTTGACTCC  22314
hCoV-19/Scotland/EDB1897/2020|EPI_ISL_433156|2020-04-17	95.83%	1	1
fwd      1 TTTACATAGAAGTTATTTGACTCC     24
           ||||||||||||||||||X|||||
hit  22291 TTTACATAGAAGTTATTTAACTCC  22314
hCoV-19/Scotland/EDB1717/2020|EPI_ISL_433127|2020-04-15	95.83%	1	1
fwd      1 TTTACATAGAAGTTATTTGACTCC     24
           ||||||||||||||||||X|||||
hit  22291 TTTACATAGAAGTTATTTAACTCC  22314
hCoV-19/Scotland/EDB1694/2020|EPI_ISL_433119|2020-04-15	95.83%	1	1
fwd      1 TTTACATAGAAGTTATTTGACTCC     24
           ||||||||||||||||||X|||||
hit  22291 TTTACATAGAAGTTATTTAACTCC  22314
hCoV-19/Scotland/EDB1677/2020|EPI_ISL_433114|2020-04-15	95.83%	1	1
fwd      1 TTTACATAGAAGTTATTTGACTCC     24
           ||||||||||||||||||X|||||
hit  22291 TTTACATAGAAGTTATTTAACTCC  22314
hCoV-19/Scotland/EDB1646/2020|EPI_ISL_433103|2020-04-14	95.83%	1	1
fwd      1 TTTACATAGAAGTTATTTGACTCC     24
           ||||||||||||||||||X|||||
hit  22291 TTTACATAGAAGTTATTTAACTCC  22314
hCoV-19/Scotland/EDB1622/2020|EPI_ISL_433092|2020-04-13	95.83%	1	1
fwd      1 TTTACATAGAAGTTATTTGACTCC     24
           ||||||||||||||||||X|||||
hit  22291 TTTACATAGAAGTTATTTAACTCC  22314
hCoV-19/Scotland/CVR3249/2020|EPI_ISL_449256|2020-04-27	95.83%	1	1
fwd      1 TTTACATAGAAGTTATTTGACTCC     24
           |||||||||||||||||||||X||
hit  22237 TTTACATAGAAGTTATTTGACCCC  22260
hCoV-19/Scotland/CVR1452/2020|EPI_ISL_433591|2020-04-02	95.83%	1	0
fwd      1 TTTACATAGAAGTTATTTGACTCC     24
           |||||||||||X||||||||||||
hit  22237 TTTACATAGAAATTATTTGACTCC  22260
hCoV-19/Netherlands/Friesland_36/2020|EPI_ISL_460851|2020-04-14	95.83%	1	1
fwd      1 TTTACATAGAAGTTATTTGACTCC     24
           ||||||||||||||||||||X|||
hit  22237 TTTACATAGAAGTTATTTGAATCC  22260
hCoV-19/Netherlands/Friesland_30/2020|EPI_ISL_460845|2020-04-18	95.83%	1	1
fwd      1 TTTACATAGAAGTTATTTGACTCC     24
           ||||||||||||||||||||X|||
hit  22237 TTTACATAGAAGTTATTTGAATCC  22260
hCoV-19/Hong_Kong/HKPU63-1402/2020|EPI_ISL_419231|2020-02-19	95.83%	1	1
fwd      1 TTTACATAGAAGTTATTTGACTCC     24
           ||||||||||||||||||X|||||
hit  22291 TTTACATAGAAGTTATTTTACTCC  22314
hCoV-19/Hangzhou/ZJU-09/2020|EPI_ISL_416474|2020-01-28	95.83%	1	0
fwd      1 TTTACATAGAAGTTATTTGACTCC     24
           ||||||||||||X|||||||||||
hit  22356 TTTACATAGAAGGTATTTGACTCC  22379
hCoV-19/Hangzhou/ZJU-011/2020|EPI_ISL_418991|2020-02-04	95.83%	1	0
fwd      1 TTTACATAGAAGTTATTTGACTCC     24
           ||||||||||||X|||||||||||
hit  22272 TTTACATAGAAGGTATTTGACTCC  22295
hCoV-19/Finland/FIN-25/2020|EPI_ISL_412971|2020-02-25	95.83%	1	0
fwd      1 TTTACATAGAAGTTATTTGACTCC     24
           |||||||||||||||||X||||||
hit  22291 TTTACATAGAAGTTATTCGACTCC  22314
hCoV-19/England/SHEF-CD791/2020|EPI_ISL_442436|2020-04-11	95.83%	1	1
fwd      1 TTTACATAGAAGTTATTTGACTCC     24
           ||||||||||||||||||||X|||
hit  22291 TTTACATAGAAGTTATTTGATTCC  22314
hCoV-19/England/OXON-AE927/2020|EPI_ISL_448734|2020	95.83%	1	1
fwd      1 TTTACATAGAAGTTATTTGACTCC     24
           |||||||||||||||||||||||X
hit  22291 TTTACATAGAAGTTATTTGACTCA  22314
hCoV-19/England/OXON-ADDD1/2020|EPI_ISL_448637|2020	95.83%	1	1
fwd      1 TTTACATAGAAGTTATTTGACTCC     24
           ||||||||||||||||||||||X|
hit  22291 TTTACATAGAAGTTATTTGACTTC  22314
hCoV-19/England/LOND-D5DEF/2020|EPI_ISL_444248|2020-04-18	95.83%	1	0
fwd      1 TTTACATAGAAGTTATTTGACTCC     24
           ||||X|||||||||||||||||||
hit  22291 TTTATATAGAAGTTATTTGACTCC  22314
hCoV-19/England/LIVE-9E76C/2020|EPI_ISL_453329|2020-04-05	95.83%	1	0
fwd      1 TTTACATAGAAGTTATTTGACTCC     24
           ||||X|||||||||||||||||||
hit  22261 TTTATATAGAAGTTATTTGACTCC  22284
hCoV-19/England/EXET-135C76/2020|EPI_ISL_457150|2020-03-31	95.83%	1	0
fwd      1 TTTACATAGAAGTTATTTGACTCC     24
           ||||X|||||||||||||||||||
hit  22291 TTTATATAGAAGTTATTTGACTCC  22314
hCoV-19/England/EXET-1356D2/2020|EPI_ISL_457087|2020-04-12	95.83%	1	0
fwd      1 TTTACATAGAAGTTATTTGACTCC     24
           ||||X|||||||||||||||||||
hit  22291 TTTATATAGAAGTTATTTGACTCC  22314
hCoV-19/England/EXET-13548D/2020|EPI_ISL_457064|2020-04-17	95.83%	1	0
fwd      1 TTTACATAGAAGTTATTTGACTCC     24
           ||||X|||||||||||||||||||
hit  22291 TTTATATAGAAGTTATTTGACTCC  22314
hCoV-19/England/EXET-135265/2020|EPI_ISL_457040|2020-04-04	95.83%	1	0
fwd      1 TTTACATAGAAGTTATTTGACTCC     24
           ||||X|||||||||||||||||||
hit  22291 TTTATATAGAAGTTATTTGACTCC  22314
hCoV-19/England/CAMB-832A5/2020|EPI_ISL_443685|2020-04-14	95.83%	1	0
fwd      1 TTTACATAGAAGTTATTTGACTCC     24
           ||||X|||||||||||||||||||
hit  22237 TTTATATAGAAGTTATTTGACTCC  22260
hCoV-19/England/CAMB-82042/2020|EPI_ISL_438612|2020-04-20	95.83%	1	0
fwd      1 TTTACATAGAAGTTATTTGACTCC     24
           ||||X|||||||||||||||||||
hit  22291 TTTATATAGAAGTTATTTGACTCC  22314
hCoV-19/England/CAMB-7ECAF/2020|EPI_ISL_442892|2020-04-07	95.83%	1	0
fwd      1 TTTACATAGAAGTTATTTGACTCC     24
           ||||X|||||||||||||||||||
hit  22237 TTTATATAGAAGTTATTTGACTCC  22260
hCoV-19/England/CAMB-7D46C/2020|EPI_ISL_441667|2020-04-05	95.83%	1	0
fwd      1 TTTACATAGAAGTTATTTGACTCC     24
           ||||X|||||||||||||||||||
hit  22237 TTTATATAGAAGTTATTTGACTCC  22260
hCoV-19/England/CAMB-7D305/2020|EPI_ISL_441560|2020-04-05	95.83%	1	0
fwd      1 TTTACATAGAAGTTATTTGACTCC     24
           ||||X|||||||||||||||||||
hit  22237 TTTATATAGAAGTTATTTGACTCC  22260
hCoV-19/England/CAMB-7CF5D/2020|EPI_ISL_442305|2020-04-06	95.83%	1	0
fwd      1 TTTACATAGAAGTTATTTGACTCC     24
           ||||X|||||||||||||||||||
hit  22237 TTTATATAGAAGTTATTTGACTCC  22260
hCoV-19/England/CAMB-7CF4E/2020|EPI_ISL_442256|2020-04-05	95.83%	1	0
fwd      1 TTTACATAGAAGTTATTTGACTCC     24
           ||||X|||||||||||||||||||
hit  22237 TTTATATAGAAGTTATTTGACTCC  22260
hCoV-19/England/CAMB-7C7CE/2020|EPI_ISL_442055|2020-04-06	95.83%	1	0
fwd      1 TTTACATAGAAGTTATTTGACTCC     24
           ||||X|||||||||||||||||||
hit  22237 TTTATATAGAAGTTATTTGACTCC  22260
hCoV-19/England/CAMB-789AE/2020|EPI_ISL_433800|2020-04-06	95.83%	1	0
fwd      1 TTTACATAGAAGTTATTTGACTCC     24
           ||||X|||||||||||||||||||
hit  22291 TTTATATAGAAGTTATTTGACTCC  22314
hCoV-19/England/CAMB-77F61/2020|EPI_ISL_441120|2020-04-01	95.83%	1	0
fwd      1 TTTACATAGAAGTTATTTGACTCC     24
           ||||||||X|||||||||||||||
hit  22237 TTTACATAAAAGTTATTTGACTCC  22260
hCoV-19/England/CAMB-73FDE/2020|EPI_ISL_440322|2020-03-19	95.83%	1	0
fwd      1 TTTACATAGAAGTTATTTGACTCC     24
           ||||X|||||||||||||||||||
hit  22237 TTTATATAGAAGTTATTTGACTCC  22260
hCoV-19/England/CAMB-73C04/2020|EPI_ISL_433676|2020-04-02	95.83%	1	0
fwd      1 TTTACATAGAAGTTATTTGACTCC     24
           |||||||||X||||||||||||||
hit  22291 TTTACATAGCAGTTATTTGACTCC  22314
hCoV-19/England/CAMB-71DD6/2020|EPI_ISL_438327|2020-03-30	95.83%	1	0
fwd      1 TTTACATAGAAGTTATTTGACTCC     24
           ||||X|||||||||||||||||||
hit  22237 TTTATATAGAAGTTATTTGACTCC  22260
hCoV-19/England/CAMB-1B3214/2020|EPI_ISL_456753|2020-05-22	95.83%	1	0
fwd      1 TTTACATAGAAGTTATTTGACTCC     24
           ||||X|||||||||||||||||||
hit  22291 TTTATATAGAAGTTATTTGACTCC  22314
hCoV-19/England/CAMB-1B31F9/2020|EPI_ISL_456752|2020-05-22	95.83%	1	0
fwd      1 TTTACATAGAAGTTATTTGACTCC     24
           ||||X|||||||||||||||||||
hit  22291 TTTATATAGAAGTTATTTGACTCC  22314
hCoV-19/England/CAMB-1B31DB/2020|EPI_ISL_456751|2020-05-22	95.83%	1	0
fwd      1 TTTACATAGAAGTTATTTGACTCC     24
           ||||X|||||||||||||||||||
hit  22291 TTTATATAGAAGTTATTTGACTCC  22314
hCoV-19/England/CAMB-1B2048/2020|EPI_ISL_453001|2020-05-17	95.83%	1	0
fwd      1 TTTACATAGAAGTTATTTGACTCC     24
           ||||||||X|||||||||||||||
hit  22291 TTTACATAAAAGTTATTTGACTCC  22314
hCoV-19/England/CAMB-1B0A5B/2020|EPI_ISL_452932|2020-05-11	95.83%	1	0
fwd      1 TTTACATAGAAGTTATTTGACTCC     24
           ||||X|||||||||||||||||||
hit  22291 TTTATATAGAAGTTATTTGACTCC  22314
hCoV-19/England/CAMB-1B0341/2020|EPI_ISL_459311|2020-05-02	95.83%	1	0
fwd      1 TTTACATAGAAGTTATTTGACTCC     24
           ||||X|||||||||||||||||||
hit  22237 TTTATATAGAAGTTATTTGACTCC  22260
hCoV-19/England/CAMB-1B01DE/2020|EPI_ISL_459282|2020-05-02	95.83%	1	0
fwd      1 TTTACATAGAAGTTATTTGACTCC     24
           ||||X|||||||||||||||||||
hit  22237 TTTATATAGAAGTTATTTGACTCC  22260
hCoV-19/England/BRIS-1261B5/2020|EPI_ISL_459047|2020-04-09	95.83%	1	0
fwd      1 TTTACATAGAAGTTATTTGACTCC     24
           ||||X|||||||||||||||||||
hit  22237 TTTATATAGAAGTTATTTGACTCC  22260
hCoV-19/England/BRIS-1261A6/2020|EPI_ISL_459005|2020-04-09	95.83%	1	0
fwd      1 TTTACATAGAAGTTATTTGACTCC     24
           |||||||||||||||||X||||||
hit  22237 TTTACATAGAAGTTATTCGACTCC  22260
hCoV-19/England/BRIS-125BB8/2020|EPI_ISL_443806|2020-03-29	95.83%	1	0
fwd      1 TTTACATAGAAGTTATTTGACTCC     24
           |||0X|||||||||||||||||||
hit  22237 TTTNTATAGAAGTTATTTGACTCC  22260
hCoV-19/England/BRIS-122C9A/2020|EPI_ISL_440678|2020-04-01	95.83%	1	1
fwd      1 TTTACATAGAAGTTATTTGACTCC     24
           |||||||||||||||||||||X||
hit  22234 TTTACATAGAAGTTATTTGACCCC  22257
hCoV-19/England/BIRM-5F64C/2020|EPI_ISL_461522|2020	95.83%	1	1
fwd      1 TTTACATAGAAGTTATTTGACTCC     24
           ||||||||||||||||||||X|||
hit  22291 TTTACATAGAAGTTATTTGAATCC  22314
hCoV-19/England/20169030304/2020|EPI_ISL_465225|2020-04-15	95.83%	1	1
fwd      1 TTTACATAGAAGTTATTTGACTCC     24
           |||||||||||||||||||||X||
hit  22291 TTTACATAGAAGTTATTTGACGCC  22314
hCoV-19/England/20164070804/2020|EPI_ISL_466471|2020-04-12	95.83%	1	0
fwd      1 TTTACATAGAAGTTATTTGACTCC     24
           ||||X|||||||||||||||||||
hit  22291 TTTATATAGAAGTTATTTGACTCC  22314
hCoV-19/England/20142018004/2020|EPI_ISL_423438|2020-03-30	95.83%	1	0
fwd      1 TTTACATAGAAGTTATTTGACTCC     24
           ||||X|||||||||||||||||||
hit  22291 TTTATATAGAAGTTATTTGACTCC  22314
hCoV-19/England/201380175/2020|EPI_ISL_465831|2020-03-26	95.83%	1	0
fwd      1 TTTACATAGAAGTTATTTGACTCC     24
           X|||||||||||||||||||||||
hit  22291 CTTACATAGAAGTTATTTGACTCC  22314
hCoV-19/Denmark/ALAB-SSI400/2020|EPI_ISL_429493|2020-03-23	95.83%	1	0
fwd      1 TTTACATAGAAGTTATTTGACTCC     24
           ||||||||X|||||||||||||||
hit  22291 TTTACATATAAGTTATTTGACTCC  22314
hCoV-19/Constanta/ChVir7248/2020|EPI_ISL_467781|2020-04-28	95.83%	1	0
fwd      1 TTTACATAGAAGTTATTTGACTCC     24
           ||||X|||||||||||||||||||
hit  22278 TTTATATAGAAGTTATTTGACTCC  22301
hCoV-19/Bosnia_and_Herzegovina/03_Tuzla/2020|EPI_ISL_463893|2020-05-25	95.83%	1	0
fwd      1 TTTACATAGAAGTTATTTGACTCC     24
           ||||||||X|||||||||||||||
hit  22230 TTTACATATAAGTTATTTGACTCC  22253
hCoV-19/Australia/VIC01/2020|EPI_ISL_406844|2020-01-25	95.83%	1	0
fwd      1 TTTACATAGAAGTTATTTGACTCC     24
           ||||||||||||X|||||||||||
hit  22291 TTTACATAGAAGGTATTTGACTCC  22314
hCoV-19/USA/PA-MGSC35-05/2020|EPI_ISL_436484|2020-03-27	91.67%	2	0
fwd      1 TTTACATAGAAGTTATTTGACTCC     24
           |||||||||||X||X|||||||||
hit  22291 TTTACATAGAAATTCTTTGACTCC  22314
hCoV-19/USA/IA-GMF-3912/2020|EPI_ISL_455577|2020-05-20	91.67%	2	0
fwd      1 TTTACATAGAAGTTATTTGACTCC     24
           |XX|||||||||||||||||||||
hit  22291 TAGACATAGAAGTTATTTGACTCC  22314
hCoV-19/USA/UT-0514/2020|EPI_ISL_430060|2020-04-03	87.50%	3	0
fwd      1 TTTACATAGAAGTTATTTGACTCC     24
           XX|X||||||||||||||||||||
hit  22250 GCTTCATAGAAGTTATTTGACTCC  22273
hCoV-19/Sichuan/SC-PHCC2-049/2020|EPI_ISL_451369|2020-02-08	87.50%	3	0
fwd      1 TTTACATAGAAGTTATTTGACTCC     24
           XX|X||||||||||||||||||||
hit  22282 ACTTCATAGAAGTTATTTGACTCC  22305
hCoV-19/France/IDF5778/2020|EPI_ISL_443304|2020-04-01	87.50%	3	0
fwd      1 TTTACATAGAAGTTATTTGACTCC     24
           XX|X||||||||||||||||||||
hit  22285 ACTTCATAGAAGTTATTTGACTCC  22308
hCoV-19/England/LIVE-9DEA4/2020|EPI_ISL_453243|2020-04-05	87.50%	3	0
fwd      1 TTTACATAGAAGTTATTTGACTCC     24
           XX|X||||||||||||||||||||
hit  22256 ACTTCATAGAAGTTATTTGACTCC  22279

--> 45897 of 45986 covered (99.81%)
--> 89 of 45986 missed (0.19%) with at least 1 mismatch (89 fwd)
--> 31 of 45986 missed (0.07%) with at least 1 mismatch in 3' region (31 fwd)
--> 0 of 45986 missed (0.00%) with at least 2 mismatches in 3' region (0 fwd)
