# Supplementary material for: An engineered CRISPR-Cas12a variant and DNA-RNA hybrid guides enable robust and rapid COVID-19 testing
Source: Nat Commun. 2021 Mar 19;12:1739. doi: 10.1038/s41467-021-21996-6 (PMC7979722; doi:10.1038/s41467-021-21996-6)
Supplement: Supplementary file 6 — Supplementary Data 2 [file 41467_2021_21996_MOESM6_ESM.zip › S6-GTATTAACATCACTAGGTTTCAAA_sensitivity_miss.txt]

hCoV-19/Wales/PHWC-260C8/2020|EPI_ISL_422111|2020-03-26	95.83%	1	0
fwd      1 GTATTAACATCACTAGGTTTCAAA     24
           |||||||X||||||||||||||||
hit  22253 GTATTAATATCACTAGGTTTCAAA  22276
hCoV-19/USA/LA-SR0160/2020|EPI_ISL_435463|2020-03-28	95.83%	1	1
fwd      1 GTATTAACATCACTAGGTTTCAAA     24
           ||||||||||||||||||||||X|
hit  22257 GTATTAACATCACTAGGTTTCATA  22280
hCoV-19/Sweden/20-50251/2020|EPI_ISL_455890|2020-03-07	95.83%	1	1
fwd      1 GTATTAACATCACTAGGTTTCAAA     24
           ||||||||||||||||||||X|||
hit  22257 GTATTAACATCACTAGGTTTAAAA  22280
hCoV-19/Sweden/20-50141/2020|EPI_ISL_455857|2020-03-04	95.83%	1	1
fwd      1 GTATTAACATCACTAGGTTTCAAA     24
           ||||||||||||||||||||X|||
hit  22257 GTATTAACATCACTAGGTTTAAAA  22280
hCoV-19/Sweden/20-06805/2020|EPI_ISL_445227|2020-04-01	95.83%	1	0
fwd      1 GTATTAACATCACTAGGTTTCAAA     24
           ||||||||||||||||X|||||||
hit  22257 GTATTAACATCACTAGATTTCAAA  22280
hCoV-19/Singapore/171/2020|EPI_ISL_462289|2020-04-15	95.83%	1	0
fwd      1 GTATTAACATCACTAGGTTTCAAA     24
           |||||||X||||||||||||||||
hit  22257 GTATTAATATCACTAGGTTTCAAA  22280
hCoV-19/Scotland/CVR38/2020|EPI_ISL_425767|2020-03-13	95.83%	1	1
fwd      1 GTATTAACATCACTAGGTTTCAAA     24
           ||||||||||||||||||||X|||
hit  22203 GTATTAACATCACTAGGTTTAAAA  22226
hCoV-19/Scotland/CVR1631/2020|EPI_ISL_433634|2020-04-05	95.83%	1	0
fwd      1 GTATTAACATCACTAGGTTTCAAA     24
           |||||||X||||||||||||||||
hit  22203 GTATTAATATCACTAGGTTTCAAA  22226
hCoV-19/Scotland/CVR147/2020|EPI_ISL_425690|2020-03-13	95.83%	1	1
fwd      1 GTATTAACATCACTAGGTTTCAAA     24
           ||||||||||||||||||||X|||
hit  22203 GTATTAACATCACTAGGTTTAAAA  22226
hCoV-19/Puerto_Rico/CDC-S9/2020|EPI_ISL_434549|2020-03-23	95.83%	1	1
fwd      1 GTATTAACATCACTAGGTTTCAAA     24
           |||||||||||||||||||||X||
hit  22151 GTATTAACATCACTAGGTTTCGAA  22174
hCoV-19/Netherlands/ZuidHolland_26/2020|EPI_ISL_415530|2020-03-09	95.83%	1	1
fwd      1 GTATTAACATCACTAGGTTTCAAA     24
           ||||||||||||||||||||X|||
hit  22214 GTATTAACATCACTAGGTTTAAAA  22237
hCoV-19/Netherlands/Utrecht_15/2020|EPI_ISL_414554|2020-03-08	95.83%	1	1
fwd      1 GTATTAACATCACTAGGTTTCAAA     24
           ||||||||||||||||||||X|||
hit  22203 GTATTAACATCACTAGGTTTAAAA  22226
hCoV-19/Netherlands/NoordBrabant_55/2020|EPI_ISL_415511|2020-03-09	95.83%	1	1
fwd      1 GTATTAACATCACTAGGTTTCAAA     24
           ||||||||||||||||||||X|||
hit  22214 GTATTAACATCACTAGGTTTAAAA  22237
hCoV-19/Netherlands/NA_8/2020|EPI_ISL_415497|2020-03-09	95.83%	1	1
fwd      1 GTATTAACATCACTAGGTTTCAAA     24
           ||||||||||||||||||||X|||
hit  22214 GTATTAACATCACTAGGTTTAAAA  22237
hCoV-19/Netherlands/NA_12/2020|EPI_ISL_415468|2020-03-10	95.83%	1	1
fwd      1 GTATTAACATCACTAGGTTTCAAA     24
           ||||||||||||||||||||X|||
hit  22214 GTATTAACATCACTAGGTTTAAAA  22237
hCoV-19/Luxembourg/LNS6277439/2020|EPI_ISL_429762|2020-03-22	95.83%	1	1
fwd      1 GTATTAACATCACTAGGTTTCAAA     24
           |||||||||||||||||||X||||
hit  22257 GTATTAACATCACTAGGTTCCAAA  22280
hCoV-19/Luxembourg/LNS4284220/2020|EPI_ISL_429799|2020-03-30	95.83%	1	1
fwd      1 GTATTAACATCACTAGGTTTCAAA     24
           |||||||||||||||||||X||||
hit  22257 GTATTAACATCACTAGGTTCCAAA  22280
hCoV-19/Italy/TE5512/2020|EPI_ISL_420566|2020-03-19	95.83%	1	1
fwd      1 GTATTAACATCACTAGGTTTCAAA     24
           ||||||||||||||||||||X|||
hit  22257 GTATTAACATCACTAGGTTTAAAA  22280
hCoV-19/Israel/990059203/2020|EPI_ISL_447279|2020-03-25	95.83%	1	0
fwd      1 GTATTAACATCACTAGGTTTCAAA     24
           |||||||X||||||||||||||||
hit  22258 GTATTAATATCACTAGGTTTCAAA  22281
hCoV-19/India/S1/2020|EPI_ISL_437536|2020-03-19	95.83%	1	0
fwd      1 GTATTAACATCACTAGGTTTCAAA     24
           |||||X||||||||||||||||||
hit  22257 GTATTTACATCACTAGGTTTCAAA  22280
hCoV-19/Finland/FIN-313/2020|EPI_ISL_414641|2020-03-05	95.83%	1	1
fwd      1 GTATTAACATCACTAGGTTTCAAA     24
           ||||||||||||||||||||X|||
hit  22257 GTATTAACATCACTAGGTTTAAAA  22280
hCoV-19/England/OXON-ACEFD/2020|EPI_ISL_448547|2020-04-05	95.83%	1	0
fwd      1 GTATTAACATCACTAGGTTTCAAA     24
           |||||||X||||||||||||||||
hit  22257 GTATTAATATCACTAGGTTTCAAA  22280
hCoV-19/England/NOTT-1101EB/2020|EPI_ISL_441481|2020-04-10	95.83%	1	0
fwd      1 GTATTAACATCACTAGGTTTCAAA     24
           |||||||X||||||||||||||||
hit  22257 GTATTAATATCACTAGGTTTCAAA  22280
hCoV-19/England/NOTT-10F57A/2020|EPI_ISL_433020|2020-04-03	95.83%	1	0
fwd      1 GTATTAACATCACTAGGTTTCAAA     24
           |||||||X||||||||||||||||
hit  22257 GTATTAATATCACTAGGTTTCAAA  22280
hCoV-19/England/CAMB-80CAA/2020|EPI_ISL_443035|2020-04-10	95.83%	1	0
fwd      1 GTATTAACATCACTAGGTTTCAAA     24
           ||||X|||||||||||||||||||
hit  22203 GTATCAACATCACTAGGTTTCAAA  22226
hCoV-19/England/CAMB-7F4F1/2020|EPI_ISL_442852|2020-04-08	95.83%	1	0
fwd      1 GTATTAACATCACTAGGTTTCAAA     24
           ||||||||||||||||X|||||||
hit  22252 GTATTAACATCACTAGATTTCAAA  22275
hCoV-19/England/CAMB-7D4A8/2020|EPI_ISL_441705|2020-04-07	95.83%	1	0
fwd      1 GTATTAACATCACTAGGTTTCAAA     24
           ||||||||||X|||||||||||||
hit  22203 GTATTAACATTACTAGGTTTCAAA  22226
hCoV-19/England/CAMB-75B8D/2020|EPI_ISL_438364|2020-03-28	95.83%	1	0
fwd      1 GTATTAACATCACTAGGTTTCAAA     24
           ||||X|||||||||||||||||||
hit  22203 GTATCAACATCACTAGGTTTCAAA  22226
hCoV-19/England/BRIS-129D27/2020|EPI_ISL_458359|2020-04-15	95.83%	1	0
fwd      1 GTATTAACATCACTAGGTTTCAAA     24
           |||||||X||||||||||||||||
hit  22203 GTATTAATATCACTAGGTTTCAAA  22226
hCoV-19/England/BRIS-12174F/2020|EPI_ISL_440154|2020-03-02	95.83%	1	1
fwd      1 GTATTAACATCACTAGGTTTCAAA     24
           ||||||||||||||||||||X|||
hit  22203 GTATTAACATCACTAGGTTTAAAA  22226
hCoV-19/England/20140001504/2020|EPI_ISL_465865|2020-03-29	95.83%	1	0
fwd      1 GTATTAACATCACTAGGTTTCAAA     24
           |||||||X||||||||||||||||
hit  22257 GTATTAATATCACTAGGTTTCAAA  22280
hCoV-19/England/20124035702/2020|EPI_ISL_418714|2020-03-17	95.83%	1	0
fwd      1 GTATTAACATCACTAGGTTTCAAA     24
           |||||||X||||||||||||||||
hit  22257 GTATTAATATCACTAGGTTTCAAA  22280
hCoV-19/Denmark/ALAB-SSI221/2020|EPI_ISL_429410|2020-03-10	95.83%	1	1
fwd      1 GTATTAACATCACTAGGTTTCAAA     24
           ||||||||||||||||||||X|||
hit  22257 GTATTAACATCACTAGGTTTAAAA  22280
hCoV-19/Belgium/ULG-10094/2020|EPI_ISL_424650|2020-04-04	95.83%	1	1
fwd      1 GTATTAACATCACTAGGTTTCAAA     24
           |||||||||||||||||||||||X
hit  22257 GTATTAACATCACTAGGTTTCAAC  22280
hCoV-19/USA/WA-UW-4568/2020|EPI_ISL_429604|2020-03-29	87.50%	3	0
fwd      1 GTATTAACATCACTAGGTTTCAAA     24
           |X|XX|||||||||||||||||||
hit  22244 GAAGAAACATCACTAGGTTTCAAA  22267

--> 45716 of 45751 covered (99.92%)
--> 35 of 45751 missed (0.08%) with at least 1 mismatch (35 fwd)
--> 18 of 45751 missed (0.04%) with at least 1 mismatch in 3' region (18 fwd)
--> 0 of 45751 missed (0.00%) with at least 2 mismatches in 3' region (0 fwd)
