# Supplementary material for: An engineered CRISPR-Cas12a variant and DNA-RNA hybrid guides enable robust and rapid COVID-19 testing
Source: Nat Commun. 2021 Mar 19;12:1739. doi: 10.1038/s41467-021-21996-6 (PMC7979722; doi:10.1038/s41467-021-21996-6)
Supplement: Supplementary file 6 — Supplementary Data 2 [file 41467_2021_21996_MOESM6_ESM.zip › S7-TTTGCCAATAGGTATTAACATCAC_sensitivity_miss.txt]

hCoV-19/Wales/PHWC-260C8/2020|EPI_ISL_422111|2020-03-26	95.83%	1	1
fwd      1 TTTGCCAATAGGTATTAACATCAC     24
           ||||||||||||||||||X|||||
hit  22242 TTTGCCAATAGGTATTAATATCAC  22265
hCoV-19/USA/VA-DCLS-0310/2020|EPI_ISL_463113|2020-05-18	95.83%	1	0
fwd      1 TTTGCCAATAGGTATTAACATCAC     24
           ||||||X|||||||||||||||||
hit  22216 TTTGCCGATAGGTATTAACATCAC  22239
hCoV-19/USA/VA-DCLS-0309/2020|EPI_ISL_463112|2020-05-18	95.83%	1	0
fwd      1 TTTGCCAATAGGTATTAACATCAC     24
           ||||||X|||||||||||||||||
hit  22244 TTTGCCGATAGGTATTAACATCAC  22267
hCoV-19/USA/VA-DCLS-0308/2020|EPI_ISL_463111|2020-05-18	95.83%	1	0
fwd      1 TTTGCCAATAGGTATTAACATCAC     24
           ||||||X|||||||||||||||||
hit  22242 TTTGCCGATAGGTATTAACATCAC  22265
hCoV-19/USA/VA-DCLS-0307/2020|EPI_ISL_463110|2020-05-18	95.83%	1	0
fwd      1 TTTGCCAATAGGTATTAACATCAC     24
           ||||||X|||||||||||||||||
hit  22244 TTTGCCGATAGGTATTAACATCAC  22267
hCoV-19/USA/VA-DCLS-0306/2020|EPI_ISL_463109|2020-05-18	95.83%	1	0
fwd      1 TTTGCCAATAGGTATTAACATCAC     24
           ||||||X|||||||||||||||||
hit  22242 TTTGCCGATAGGTATTAACATCAC  22265
hCoV-19/USA/VA-DCLS-0305/2020|EPI_ISL_463108|2020-05-18	95.83%	1	0
fwd      1 TTTGCCAATAGGTATTAACATCAC     24
           ||||||X|||||||||||||||||
hit  22243 TTTGCCGATAGGTATTAACATCAC  22266
hCoV-19/USA/VA-DCLS-0304/2020|EPI_ISL_463107|2020-05-18	95.83%	1	0
fwd      1 TTTGCCAATAGGTATTAACATCAC     24
           ||||||X|||||||||||||||||
hit  22211 TTTGCCGATAGGTATTAACATCAC  22234
hCoV-19/USA/TX-HMH0197/2020|EPI_ISL_434872|2020-03-23	95.83%	1	0
fwd      1 TTTGCCAATAGGTATTAACATCAC     24
           X|||||||||||||||||||||||
hit  22246 GTTGCCAATAGGTATTAACATCAC  22269
hCoV-19/USA/TX-HMH0135/2020|EPI_ISL_434835|2020-03-21	95.83%	1	0
fwd      1 TTTGCCAATAGGTATTAACATCAC     24
           X|||||||||||||||||||||||
hit  22246 GTTGCCAATAGGTATTAACATCAC  22269
hCoV-19/Singapore/171/2020|EPI_ISL_462289|2020-04-15	95.83%	1	1
fwd      1 TTTGCCAATAGGTATTAACATCAC     24
           ||||||||||||||||||X|||||
hit  22246 TTTGCCAATAGGTATTAATATCAC  22269
hCoV-19/Scotland/CVR1631/2020|EPI_ISL_433634|2020-04-05	95.83%	1	1
fwd      1 TTTGCCAATAGGTATTAACATCAC     24
           ||||||||||||||||||X|||||
hit  22192 TTTGCCAATAGGTATTAATATCAC  22215
hCoV-19/Italy/TE27020/2020|EPI_ISL_436725|2020-04-27	95.83%	1	0
fwd      1 TTTGCCAATAGGTATTAACATCAC     24
           X|||||||||||||||||||||||
hit  22246 CTTGCCAATAGGTATTAACATCAC  22269
hCoV-19/Italy/TE26423/2020|EPI_ISL_436731|2020-04-26	95.83%	1	0
fwd      1 TTTGCCAATAGGTATTAACATCAC     24
           X|||||||||||||||||||||||
hit  22246 CTTGCCAATAGGTATTAACATCAC  22269
hCoV-19/Israel/990059203/2020|EPI_ISL_447279|2020-03-25	95.83%	1	1
fwd      1 TTTGCCAATAGGTATTAACATCAC     24
           ||||||||||||||||||X|||||
hit  22247 TTTGCCAATAGGTATTAATATCAC  22270
hCoV-19/England/SHEF-C83FC/2020|EPI_ISL_462036|2020-04-30	95.83%	1	0
fwd      1 TTTGCCAATAGGTATTAACATCAC     24
           |||||||X||||||||||||||||
hit  22246 TTTGCCATTAGGTATTAACATCAC  22269
hCoV-19/England/SHEF-C7928/2020|EPI_ISL_457620|2020-05-02	95.83%	1	0
fwd      1 TTTGCCAATAGGTATTAACATCAC     24
           |||||||X||||||||||||||||
hit  22246 TTTGCCATTAGGTATTAACATCAC  22269
hCoV-19/England/SHEF-C0989/2020|EPI_ISL_457581|2020-05-02	95.83%	1	0
fwd      1 TTTGCCAATAGGTATTAACATCAC     24
           |||||||X||||||||||||||||
hit  22246 TTTGCCATTAGGTATTAACATCAC  22269
hCoV-19/England/OXON-ACEFD/2020|EPI_ISL_448547|2020-04-05	95.83%	1	1
fwd      1 TTTGCCAATAGGTATTAACATCAC     24
           ||||||||||||||||||X|||||
hit  22246 TTTGCCAATAGGTATTAATATCAC  22269
hCoV-19/England/NOTT-1101EB/2020|EPI_ISL_441481|2020-04-10	95.83%	1	1
fwd      1 TTTGCCAATAGGTATTAACATCAC     24
           ||||||||||||||||||X|||||
hit  22246 TTTGCCAATAGGTATTAATATCAC  22269
hCoV-19/England/NOTT-10F57A/2020|EPI_ISL_433020|2020-04-03	95.83%	1	1
fwd      1 TTTGCCAATAGGTATTAACATCAC     24
           ||||||||||||||||||X|||||
hit  22246 TTTGCCAATAGGTATTAATATCAC  22269
hCoV-19/England/CAMB-83348/2020|EPI_ISL_443595|2020-04-15	95.83%	1	0
fwd      1 TTTGCCAATAGGTATTAACATCAC     24
           ||||||||||X|||||||||||||
hit  22192 TTTGCCAATATGTATTAACATCAC  22215
hCoV-19/England/CAMB-81D5B/2020|EPI_ISL_442619|2020-04-13	95.83%	1	0
fwd      1 TTTGCCAATAGGTATTAACATCAC     24
           ||||||||||X|||||||||||||
hit  22192 TTTGCCAATATGTATTAACATCAC  22215
hCoV-19/England/CAMB-80CAA/2020|EPI_ISL_443035|2020-04-10	95.83%	1	0
fwd      1 TTTGCCAATAGGTATTAACATCAC     24
           |||||||||||||||X||||||||
hit  22192 TTTGCCAATAGGTATCAACATCAC  22215
hCoV-19/England/CAMB-7D4A8/2020|EPI_ISL_441705|2020-04-07	95.83%	1	1
fwd      1 TTTGCCAATAGGTATTAACATCAC     24
           |||||||||||||||||||||X||
hit  22192 TTTGCCAATAGGTATTAACATTAC  22215
hCoV-19/England/CAMB-7C12A/2020|EPI_ISL_433997|2020-04-13	95.83%	1	0
fwd      1 TTTGCCAATAGGTATTAACATCAC     24
           ||||||||||X|||||||||||||
hit  22246 TTTGCCAATATGTATTAACATCAC  22269
hCoV-19/England/CAMB-75B8D/2020|EPI_ISL_438364|2020-03-28	95.83%	1	0
fwd      1 TTTGCCAATAGGTATTAACATCAC     24
           |||||||||||||||X||||||||
hit  22192 TTTGCCAATAGGTATCAACATCAC  22215
hCoV-19/England/BRIS-129D27/2020|EPI_ISL_458359|2020-04-15	95.83%	1	1
fwd      1 TTTGCCAATAGGTATTAACATCAC     24
           ||||||||||||||||||X|||||
hit  22192 TTTGCCAATAGGTATTAATATCAC  22215
hCoV-19/England/20140001504/2020|EPI_ISL_465865|2020-03-29	95.83%	1	1
fwd      1 TTTGCCAATAGGTATTAACATCAC     24
           ||||||||||||||||||X|||||
hit  22246 TTTGCCAATAGGTATTAATATCAC  22269
hCoV-19/England/20124035702/2020|EPI_ISL_418714|2020-03-17	95.83%	1	1
fwd      1 TTTGCCAATAGGTATTAACATCAC     24
           ||||||||||||||||||X|||||
hit  22246 TTTGCCAATAGGTATTAATATCAC  22269

--> 45742 of 45772 covered (99.93%)
--> 30 of 45772 missed (0.07%) with at least 1 mismatch (30 fwd)
--> 11 of 45772 missed (0.02%) with at least 1 mismatch in 3' region (11 fwd)
--> 0 of 45772 missed (0.00%) with at least 2 mismatches in 3' region (0 fwd)
