# Supplementary material for: An engineered CRISPR-Cas12a variant and DNA-RNA hybrid guides enable robust and rapid COVID-19 testing
Source: Nat Commun. 2021 Mar 19;12:1739. doi: 10.1038/s41467-021-21996-6 (PMC7979722; doi:10.1038/s41467-021-21996-6)
Supplement: Supplementary file 6 — Supplementary Data 2 [file 41467_2021_21996_MOESM6_ESM.zip › S8-TTTAGAACCATTGGTAGATTTGCC_sensitivity_miss.txt]

hCoV-19/USA/TX-HMH0197/2020|EPI_ISL_434872|2020-03-23	95.83%	1	1
fwd      1 TTTAGAACCATTGGTAGATTTGCC     24
           ||||||||||||||||||X|||||
hit  22228 TTTAGAACCATTGGTAGAGTTGCC  22251
hCoV-19/USA/TX-HMH0135/2020|EPI_ISL_434835|2020-03-21	95.83%	1	1
fwd      1 TTTAGAACCATTGGTAGATTTGCC     24
           ||||||||||||||||||X|||||
hit  22228 TTTAGAACCATTGGTAGAGTTGCC  22251
hCoV-19/USA/LA-SR0297/2020|EPI_ISL_445152|2020-04-08	95.83%	1	0
fwd      1 TTTAGAACCATTGGTAGATTTGCC     24
           ||||||||||||||||X|||||||
hit  22228 TTTAGAACCATTGGTACATTTGCC  22251
hCoV-19/Scotland/EDB3598/2020|EPI_ISL_439296|2020-04-27	95.83%	1	0
fwd      1 TTTAGAACCATTGGTAGATTTGCC     24
           ||||||||||||||||X|||||||
hit  22228 TTTAGAACCATTGGTATATTTGCC  22251
hCoV-19/Luxembourg/LNS3660996/2020|EPI_ISL_459896|2020-05-14	95.83%	1	0
fwd      1 TTTAGAACCATTGGTAGATTTGCC     24
           ||||X|||||||||||||||||||
hit  22228 TTTACAACCATTGGTAGATTTGCC  22251
hCoV-19/Italy/TE27020/2020|EPI_ISL_436725|2020-04-27	95.83%	1	1
fwd      1 TTTAGAACCATTGGTAGATTTGCC     24
           ||||||||||||||||||X|||||
hit  22228 TTTAGAACCATTGGTAGACTTGCC  22251
hCoV-19/Italy/TE26423/2020|EPI_ISL_436731|2020-04-26	95.83%	1	1
fwd      1 TTTAGAACCATTGGTAGATTTGCC     24
           ||||||||||||||||||X|||||
hit  22228 TTTAGAACCATTGGTAGACTTGCC  22251
hCoV-19/Israel/2086033/2020|EPI_ISL_447377|2020-04-01	95.83%	1	0
fwd      1 TTTAGAACCATTGGTAGATTTGCC     24
           |||||||||||||X||||||||||
hit  22229 TTTAGAACCATTGTTAGATTTGCC  22252
hCoV-19/India/NCDC-3831/2020|EPI_ISL_436437|2020-04-08	95.83%	1	0
fwd      1 TTTAGAACCATTGGTAGATTTGCC     24
           |||||X||||||||||||||||||
hit  22228 TTTAGGACCATTGGTAGATTTGCC  22251
hCoV-19/France/ARA12371/2020|EPI_ISL_420604|2020-03-23	95.83%	1	0
fwd      1 TTTAGAACCATTGGTAGATTTGCC     24
           ||||||X|||||||||||||||||
hit  22221 TTTAGAGCCATTGGTAGATTTGCC  22244
hCoV-19/England/LIVE-9BB36/2020|EPI_ISL_440899|2020-04-22	95.83%	1	0
fwd      1 TTTAGAACCATTGGTAGATTTGCC     24
           |||X||||||||||||||||||||
hit  22228 TTTGGAACCATTGGTAGATTTGCC  22251
hCoV-19/England/CAMB-83506/2020|EPI_ISL_443597|2020-04-14	95.83%	1	0
fwd      1 TTTAGAACCATTGGTAGATTTGCC     24
           |||||||||X||||||||||||||
hit  22174 TTTAGAACCTTTGGTAGATTTGCC  22197
hCoV-19/England/CAMB-829B0/2020|EPI_ISL_443499|2020-04-13	95.83%	1	0
fwd      1 TTTAGAACCATTGGTAGATTTGCC     24
           |||||||||||||||X||||||||
hit  22174 TTTAGAACCATTGGTCGATTTGCC  22197
hCoV-19/England/CAMB-82886/2020|EPI_ISL_438635|2020-04-21	95.83%	1	0
fwd      1 TTTAGAACCATTGGTAGATTTGCC     24
           |||||||||||||||X||||||||
hit  22228 TTTAGAACCATTGGTCGATTTGCC  22251
hCoV-19/England/CAMB-77DEF/2020|EPI_ISL_440817|2020-04-01	95.83%	1	0
fwd      1 TTTAGAACCATTGGTAGATTTGCC     24
           |||||||||||||||X||||||||
hit  22174 TTTAGAACCATTGGTCGATTTGCC  22197
hCoV-19/England/CAMB-75ADB/2020|EPI_ISL_438448|2020-03-29	95.83%	1	0
fwd      1 TTTAGAACCATTGGTAGATTTGCC     24
           |||||||||||||||X||||||||
hit  22174 TTTAGAACCATTGGTCGATTTGCC  22197
hCoV-19/England/BRIS-125BA9/2020|EPI_ISL_443826|2020-03-30	95.83%	1	0
fwd      1 TTTAGAACCATTGGTAGATTTGCC     24
           |||||||||||||X||||||||||
hit  22171 TTTAGAACCATTGATAGATTTGCC  22194
hCoV-19/England/BRIS-1220DA/2020|EPI_ISL_440031|2020-03-21	95.83%	1	0
fwd      1 TTTAGAACCATTGGTAGATTTGCC     24
           |||||||||||||X||||||||||
hit  22171 TTTAGAACCATTGATAGATTTGCC  22194
hCoV-19/Canada/QC_AQ1/2020|EPI_ISL_463927|2020-04-02	95.83%	1	0
fwd      1 TTTAGAACCATTGGTAGATTTGCC     24
           ||||X|||||||||||||||||||
hit  22219 TTTACAACCATTGGTAGATTTGCC  22242
hCoV-19/Wales/PHWC-2466E/2020|EPI_ISL_419435|2020-03-17	91.67%	2	2
fwd      1 TTTAGAACCATTGGTAGATTTGCC     24
           ||||||||||||||||||0||XX|
hit  22196 TTTAGAACCATTGGTAGANTTTGC  22219
hCoV-19/India/S1/2020|EPI_ISL_437536|2020-03-19	87.50%	3	1
fwd      1 TTTAGAACCATTGGTAGATTTGCC     24
           ||||||X|X||||||||||||||X
hit  22228 TTTAGATCGATTGGTAGATTTGCT  22251

--> 45786 of 45807 covered (99.95%)
--> 21 of 45807 missed (0.05%) with at least 1 mismatch (21 fwd)
--> 6 of 45807 missed (0.01%) with at least 1 mismatch in 3' region (6 fwd)
--> 1 of 45807 missed (0.00%) with at least 2 mismatches in 3' region (1 fwd)
