# Supplementary material for: An engineered CRISPR-Cas12a variant and DNA-RNA hybrid guides enable robust and rapid COVID-19 testing
Source: Nat Commun. 2021 Mar 19;12:1739. doi: 10.1038/s41467-021-21996-6 (PMC7979722; doi:10.1038/s41467-021-21996-6)
Supplement: Supplementary file 6 — Supplementary Data 2 [file 41467_2021_21996_MOESM6_ESM.zip › S9-TTTCGGCTTTAGAACCATTGGTAG_sensitivity_miss.txt]

hCoV-19/Wales/PHWC-31A53/2020|EPI_ISL_446520|2020-04-11	95.83%	1	0
fwd      1 TTTCGGCTTTAGAACCATTGGTAG     24
           ||||X|||||||||||||||||||
hit  22183 TTTCTGCTTTAGAACCATTGGTAG  22206
hCoV-19/Wales/PHWC-2B96E/2020|EPI_ISL_445785|2020-04-08	95.83%	1	0
fwd      1 TTTCGGCTTTAGAACCATTGGTAG     24
           ||||X|||||||||||||||||||
hit  22221 TTTCTGCTTTAGAACCATTGGTAG  22244
hCoV-19/Wales/PHWC-23DB5/2020|EPI_ISL_418113|2020-03-13	95.83%	1	0
fwd      1 TTTCGGCTTTAGAACCATTGGTAG     24
           ||||X|||||||||||||||||||
hit  22183 TTTCTGCTTTAGAACCATTGGTAG  22206
hCoV-19/USA/WI-GMF-01992/2020|EPI_ISL_436893|2020-04-28	95.83%	1	0
fwd      1 TTTCGGCTTTAGAACCATTGGTAG     24
           ||||||X|||||||||||||||||
hit  22221 TTTCGGTTTTAGAACCATTGGTAG  22244
hCoV-19/USA/NY-PV09197/2020|EPI_ISL_422552|2020-03-20	95.83%	1	0
fwd      1 TTTCGGCTTTAGAACCATTGGTAG     24
           ||||X|||||||||||||||||||
hit  22166 TTTCAGCTTTAGAACCATTGGTAG  22189
hCoV-19/USA/NY-NYUMC446/2020|EPI_ISL_435513|2020-04-14	95.83%	1	0
fwd      1 TTTCGGCTTTAGAACCATTGGTAG     24
           ||||X|||||||||||||||||||
hit  22221 TTTCTGCTTTAGAACCATTGGTAG  22244
hCoV-19/USA/NY-NYUMC326/2020|EPI_ISL_430353|2020-04-01	95.83%	1	0
fwd      1 TTTCGGCTTTAGAACCATTGGTAG     24
           ||||X|||||||||||||||||||
hit  22221 TTTCTGCTTTAGAACCATTGGTAG  22244
hCoV-19/USA/MI-MDHHS-SC20344/2020|EPI_ISL_450623|2020-03-30	95.83%	1	0
fwd      1 TTTCGGCTTTAGAACCATTGGTAG     24
           |||X||||||||||||||||||||
hit  22221 TTTTGGCTTTAGAACCATTGGTAG  22244
hCoV-19/USA/MA-MGH-00155/2020|EPI_ISL_460339|2020-03-26	95.83%	1	0
fwd      1 TTTCGGCTTTAGAACCATTGGTAG     24
           |||||X||||||||||||||||||
hit  22183 TTTCGCCTTTAGAACCATTGGTAG  22206
hCoV-19/USA/LA-SR0297/2020|EPI_ISL_445152|2020-04-08	95.83%	1	1
fwd      1 TTTCGGCTTTAGAACCATTGGTAG     24
           |||||||||||||||||||||||X
hit  22221 TTTCGGCTTTAGAACCATTGGTAC  22244
hCoV-19/USA/CT-Yale-213/2020|EPI_ISL_463150|2020-03-30	95.83%	1	0
fwd      1 TTTCGGCTTTAGAACCATTGGTAG     24
           |||||X||||||||||||||||||
hit  22167 TTTCGTCTTTAGAACCATTGGTAG  22190
hCoV-19/USA/CA-CZB-1073/2020|EPI_ISL_437073|2020-04-21	95.83%	1	0
fwd      1 TTTCGGCTTTAGAACCATTGGTAG     24
           ||||X|||||||||||||||||||
hit  22209 TTTCTGCTTTAGAACCATTGGTAG  22232
hCoV-19/Switzerland/100145/2020|EPI_ISL_451729|2020-03-16	95.83%	1	0
fwd      1 TTTCGGCTTTAGAACCATTGGTAG     24
           |||||X||||||||||||||||||
hit  22221 TTTCGTCTTTAGAACCATTGGTAG  22244
hCoV-19/Spain/COV001568/2020|EPI_ISL_467121|2020-03-13	95.83%	1	0
fwd      1 TTTCGGCTTTAGAACCATTGGTAG     24
           ||||||X|||||||||||||||||
hit  22221 TTTCGGTTTTAGAACCATTGGTAG  22244
hCoV-19/Spain/COV001545/2020|EPI_ISL_467098|2020-03-16	95.83%	1	0
fwd      1 TTTCGGCTTTAGAACCATTGGTAG     24
           ||||||X|||||||||||||||||
hit  22221 TTTCGGTTTTAGAACCATTGGTAG  22244
hCoV-19/Spain/COV001459/2020|EPI_ISL_467146|2020-03-19	95.83%	1	0
fwd      1 TTTCGGCTTTAGAACCATTGGTAG     24
           ||||||X|||||||||||||||||
hit  22221 TTTCGGTTTTAGAACCATTGGTAG  22244
hCoV-19/Spain/COV001437/2020|EPI_ISL_467173|2020-03-17	95.83%	1	0
fwd      1 TTTCGGCTTTAGAACCATTGGTAG     24
           ||||||X|||||||||||||||||
hit  22221 TTTCGGTTTTAGAACCATTGGTAG  22244
hCoV-19/Spain/COV001209/2020|EPI_ISL_452561|2020-03-24	95.83%	1	0
fwd      1 TTTCGGCTTTAGAACCATTGGTAG     24
           ||||||X|||||||||||||||||
hit  22221 TTTCGGTTTTAGAACCATTGGTAG  22244
hCoV-19/Spain/COV000890/2020|EPI_ISL_452673|2020-03-26	95.83%	1	0
fwd      1 TTTCGGCTTTAGAACCATTGGTAG     24
           ||||||X|||||||||||||||||
hit  22221 TTTCGGTTTTAGAACCATTGGTAG  22244
hCoV-19/South_Korea/SNU01/2020|EPI_ISL_411929|2020-01	95.83%	1	0
fwd      1 TTTCGGCTTTAGAACCATTGGTAG     24
           |||X||||||||||||||||||||
hit  22221 TTTGGGCTTTAGAACCATTGGTAG  22244
hCoV-19/Singapore/184/2020|EPI_ISL_462302|2020-04-27	95.83%	1	0
fwd      1 TTTCGGCTTTAGAACCATTGGTAG     24
           ||||X|||||||||||||||||||
hit  22221 TTTCTGCTTTAGAACCATTGGTAG  22244
hCoV-19/Scotland/EDB5159/2020|EPI_ISL_456981|2020-05-17	95.83%	1	0
fwd      1 TTTCGGCTTTAGAACCATTGGTAG     24
           ||||X|||||||||||||||||||
hit  22221 TTTCTGCTTTAGAACCATTGGTAG  22244
hCoV-19/Scotland/EDB5158/2020|EPI_ISL_456980|2020-05-19	95.83%	1	0
fwd      1 TTTCGGCTTTAGAACCATTGGTAG     24
           ||||X|||||||||||||||||||
hit  22221 TTTCTGCTTTAGAACCATTGGTAG  22244
hCoV-19/Scotland/EDB5133/2020|EPI_ISL_453194|2020-05-17	95.83%	1	0
fwd      1 TTTCGGCTTTAGAACCATTGGTAG     24
           ||||X|||||||||||||||||||
hit  22221 TTTCTGCTTTAGAACCATTGGTAG  22244
hCoV-19/Scotland/EDB5020/2020|EPI_ISL_453182|2020-05-15	95.83%	1	0
fwd      1 TTTCGGCTTTAGAACCATTGGTAG     24
           ||||X|||||||||||||||||||
hit  22221 TTTCTGCTTTAGAACCATTGGTAG  22244
hCoV-19/Scotland/EDB5011/2020|EPI_ISL_453180|2020-05-15	95.83%	1	0
fwd      1 TTTCGGCTTTAGAACCATTGGTAG     24
           ||||X|||||||||||||||||||
hit  22221 TTTCTGCTTTAGAACCATTGGTAG  22244
hCoV-19/Scotland/EDB3975/2020|EPI_ISL_449267|2020-05-03	95.83%	1	0
fwd      1 TTTCGGCTTTAGAACCATTGGTAG     24
           ||||X|||||||||||||||||||
hit  22221 TTTCTGCTTTAGAACCATTGGTAG  22244
hCoV-19/Scotland/EDB3871/2020|EPI_ISL_439349|2020-04-30	95.83%	1	0
fwd      1 TTTCGGCTTTAGAACCATTGGTAG     24
           ||||X|||||||||||||||||||
hit  22221 TTTCTGCTTTAGAACCATTGGTAG  22244
hCoV-19/Scotland/EDB3870/2020|EPI_ISL_439348|2020-04-30	95.83%	1	0
fwd      1 TTTCGGCTTTAGAACCATTGGTAG     24
           ||||X|||||||||||||||||||
hit  22221 TTTCTGCTTTAGAACCATTGGTAG  22244
hCoV-19/Scotland/EDB3655/2020|EPI_ISL_439306|2020-04-27	95.83%	1	0
fwd      1 TTTCGGCTTTAGAACCATTGGTAG     24
           ||||X|||||||||||||||||||
hit  22221 TTTCTGCTTTAGAACCATTGGTAG  22244
hCoV-19/Scotland/EDB3598/2020|EPI_ISL_439296|2020-04-27	95.83%	1	1
fwd      1 TTTCGGCTTTAGAACCATTGGTAG     24
           |||||||||||||||||||||||X
hit  22221 TTTCGGCTTTAGAACCATTGGTAT  22244
hCoV-19/Scotland/EDB2684/2020|EPI_ISL_439264|2020-04-26	95.83%	1	0
fwd      1 TTTCGGCTTTAGAACCATTGGTAG     24
           ||||X|||||||||||||||||||
hit  22221 TTTCTGCTTTAGAACCATTGGTAG  22244
hCoV-19/Scotland/EDB2683/2020|EPI_ISL_439263|2020-04-26	95.83%	1	0
fwd      1 TTTCGGCTTTAGAACCATTGGTAG     24
           ||||X|||||||||||||||||||
hit  22221 TTTCTGCTTTAGAACCATTGGTAG  22244
hCoV-19/Scotland/EDB2635/2020|EPI_ISL_439247|2020-04-25	95.83%	1	0
fwd      1 TTTCGGCTTTAGAACCATTGGTAG     24
           ||||X|||||||||||||||||||
hit  22221 TTTCTGCTTTAGAACCATTGGTAG  22244
hCoV-19/Scotland/EDB2627/2020|EPI_ISL_439245|2020-04-25	95.83%	1	0
fwd      1 TTTCGGCTTTAGAACCATTGGTAG     24
           ||||X|||||||||||||||||||
hit  22221 TTTCTGCTTTAGAACCATTGGTAG  22244
hCoV-19/Scotland/EDB2468/2020|EPI_ISL_439218|2020-04-23	95.83%	1	0
fwd      1 TTTCGGCTTTAGAACCATTGGTAG     24
           ||||X|||||||||||||||||||
hit  22221 TTTCTGCTTTAGAACCATTGGTAG  22244
hCoV-19/Scotland/EDB2467/2020|EPI_ISL_439217|2020-04-23	95.83%	1	0
fwd      1 TTTCGGCTTTAGAACCATTGGTAG     24
           ||||X|||||||||||||||||||
hit  22221 TTTCTGCTTTAGAACCATTGGTAG  22244
hCoV-19/Scotland/EDB2466/2020|EPI_ISL_439216|2020-04-23	95.83%	1	0
fwd      1 TTTCGGCTTTAGAACCATTGGTAG     24
           ||||X|||||||||||||||||||
hit  22221 TTTCTGCTTTAGAACCATTGGTAG  22244
hCoV-19/Scotland/EDB2403/2020|EPI_ISL_439200|2020-04-22	95.83%	1	0
fwd      1 TTTCGGCTTTAGAACCATTGGTAG     24
           ||||X|||||||||||||||||||
hit  22221 TTTCTGCTTTAGAACCATTGGTAG  22244
hCoV-19/Scotland/EDB2398/2020|EPI_ISL_439199|2020-04-22	95.83%	1	0
fwd      1 TTTCGGCTTTAGAACCATTGGTAG     24
           ||||X|||||||||||||||||||
hit  22221 TTTCTGCTTTAGAACCATTGGTAG  22244
hCoV-19/Scotland/EDB2052/2020|EPI_ISL_433168|2020-04-18	95.83%	1	0
fwd      1 TTTCGGCTTTAGAACCATTGGTAG     24
           ||||X|||||||||||||||||||
hit  22221 TTTCTGCTTTAGAACCATTGGTAG  22244
hCoV-19/Northern_Ireland/NIRE-FA85C/2020|EPI_ISL_441659|2020-03-31	95.83%	1	0
fwd      1 TTTCGGCTTTAGAACCATTGGTAG     24
           ||||X|||||||||||||||||||
hit  22167 TTTCTGCTTTAGAACCATTGGTAG  22190
hCoV-19/Luxembourg/LNS3660996/2020|EPI_ISL_459896|2020-05-14	95.83%	1	0
fwd      1 TTTCGGCTTTAGAACCATTGGTAG     24
           |||||||||||X||||||||||||
hit  22221 TTTCGGCTTTACAACCATTGGTAG  22244
hCoV-19/Israel/2086033/2020|EPI_ISL_447377|2020-04-01	95.83%	1	1
fwd      1 TTTCGGCTTTAGAACCATTGGTAG     24
           ||||||||||||||||||||X|||
hit  22222 TTTCGGCTTTAGAACCATTGTTAG  22245
hCoV-19/India/NCDC-3831/2020|EPI_ISL_436437|2020-04-08	95.83%	1	0
fwd      1 TTTCGGCTTTAGAACCATTGGTAG     24
           ||||||||||||X|||||||||||
hit  22221 TTTCGGCTTTAGGACCATTGGTAG  22244
hCoV-19/Iceland/506/2020|EPI_ISL_424528|2020-03-21	95.83%	1	0
fwd      1 TTTCGGCTTTAGAACCATTGGTAG     24
           ||||X|||||||||||||||||||
hit  22221 TTTCAGCTTTAGAACCATTGGTAG  22244
hCoV-19/Iceland/345/2020|EPI_ISL_424369|2020-03	95.83%	1	0
fwd      1 TTTCGGCTTTAGAACCATTGGTAG     24
           ||||X|||||||||||||||||||
hit  22221 TTTCTGCTTTAGAACCATTGGTAG  22244
hCoV-19/Iceland/13/2020|EPI_ISL_417765|2020-02-27	95.83%	1	0
fwd      1 TTTCGGCTTTAGAACCATTGGTAG     24
           ||||X|||||||||||||||||||
hit  22221 TTTCTGCTTTAGAACCATTGGTAG  22244
hCoV-19/Greece/HPI-6465/2020|EPI_ISL_451311|2020-03-29	95.83%	1	0
fwd      1 TTTCGGCTTTAGAACCATTGGTAG     24
           ||||||X|||||||||||||||||
hit  22221 TTTCGGTTTTAGAACCATTGGTAG  22244
hCoV-19/France/ARA12371/2020|EPI_ISL_420604|2020-03-23	95.83%	1	0
fwd      1 TTTCGGCTTTAGAACCATTGGTAG     24
           |||||||||||||X||||||||||
hit  22214 TTTCGGCTTTAGAGCCATTGGTAG  22237
hCoV-19/England/NOTT-110716/2020|EPI_ISL_441851|2020-04-21	95.83%	1	0
fwd      1 TTTCGGCTTTAGAACCATTGGTAG     24
           |||X||||||||||||||||||||
hit  22221 TTTTGGCTTTAGAACCATTGGTAG  22244
hCoV-19/England/NOTT-1106BF/2020|EPI_ISL_441545|2020-04-23	95.83%	1	0
fwd      1 TTTCGGCTTTAGAACCATTGGTAG     24
           |||X||||||||||||||||||||
hit  22221 TTTTGGCTTTAGAACCATTGGTAG  22244
hCoV-19/England/NOTT-1100DF/2020|EPI_ISL_441469|2020-04-10	95.83%	1	0
fwd      1 TTTCGGCTTTAGAACCATTGGTAG     24
           |||X||||||||||||||||||||
hit  22221 TTTTGGCTTTAGAACCATTGGTAG  22244
hCoV-19/England/NOTT-10F5C5/2020|EPI_ISL_433024|2020-04-03	95.83%	1	0
fwd      1 TTTCGGCTTTAGAACCATTGGTAG     24
           |||X||||||||||||||||||||
hit  22221 TTTTGGCTTTAGAACCATTGGTAG  22244
hCoV-19/England/NOTT-10F149/2020|EPI_ISL_432969|2020-04-01	95.83%	1	0
fwd      1 TTTCGGCTTTAGAACCATTGGTAG     24
           ||||X|||||||||||||||||||
hit  22218 TTTCTGCTTTAGAACCATTGGTAG  22241
hCoV-19/England/NORT-285423/2020|EPI_ISL_461791|2020-05-01	95.83%	1	0
fwd      1 TTTCGGCTTTAGAACCATTGGTAG     24
           ||||X|||||||||||||||||||
hit  22221 TTTCTGCTTTAGAACCATTGGTAG  22244
hCoV-19/England/LOND-D4982/2020|EPI_ISL_444160|2020-04-10	95.83%	1	0
fwd      1 TTTCGGCTTTAGAACCATTGGTAG     24
           ||||X|||||||||||||||||||
hit  22221 TTTCTGCTTTAGAACCATTGGTAG  22244
hCoV-19/England/LIVE-9BB36/2020|EPI_ISL_440899|2020-04-22	95.83%	1	0
fwd      1 TTTCGGCTTTAGAACCATTGGTAG     24
           ||||||||||X|||||||||||||
hit  22221 TTTCGGCTTTGGAACCATTGGTAG  22244
hCoV-19/England/EXET-135C76/2020|EPI_ISL_457150|2020-03-31	95.83%	1	0
fwd      1 TTTCGGCTTTAGAACCATTGGTAG     24
           ||||||X|||||||||||||||||
hit  22221 TTTCGGTTTTAGAACCATTGGTAG  22244
hCoV-19/England/CAMB-83506/2020|EPI_ISL_443597|2020-04-14	95.83%	1	0
fwd      1 TTTCGGCTTTAGAACCATTGGTAG     24
           ||||||||||||||||X|||||||
hit  22167 TTTCGGCTTTAGAACCTTTGGTAG  22190
hCoV-19/England/CAMB-829B0/2020|EPI_ISL_443499|2020-04-13	95.83%	1	1
fwd      1 TTTCGGCTTTAGAACCATTGGTAG     24
           ||||||||||||||||||||||X|
hit  22167 TTTCGGCTTTAGAACCATTGGTCG  22190
hCoV-19/England/CAMB-82886/2020|EPI_ISL_438635|2020-04-21	95.83%	1	1
fwd      1 TTTCGGCTTTAGAACCATTGGTAG     24
           ||||||||||||||||||||||X|
hit  22221 TTTCGGCTTTAGAACCATTGGTCG  22244
hCoV-19/England/CAMB-7AAD6/2020|EPI_ISL_433837|2020-04-07	95.83%	1	0
fwd      1 TTTCGGCTTTAGAACCATTGGTAG     24
           ||||||X|||||||||||||||||
hit  22221 TTTCGGTTTTAGAACCATTGGTAG  22244
hCoV-19/England/CAMB-77DEF/2020|EPI_ISL_440817|2020-04-01	95.83%	1	1
fwd      1 TTTCGGCTTTAGAACCATTGGTAG     24
           ||||||||||||||||||||||X|
hit  22167 TTTCGGCTTTAGAACCATTGGTCG  22190
hCoV-19/England/CAMB-76B31/2020|EPI_ISL_438398|2020-03-31	95.83%	1	0
fwd      1 TTTCGGCTTTAGAACCATTGGTAG     24
           ||||X|||||||||||||||||||
hit  22167 TTTCTGCTTTAGAACCATTGGTAG  22190
hCoV-19/England/CAMB-75ADB/2020|EPI_ISL_438448|2020-03-29	95.83%	1	1
fwd      1 TTTCGGCTTTAGAACCATTGGTAG     24
           ||||||||||||||||||||||X|
hit  22167 TTTCGGCTTTAGAACCATTGGTCG  22190
hCoV-19/England/CAMB-7325d/2020|EPI_ISL_440176|2020-03-22	95.83%	1	0
fwd      1 TTTCGGCTTTAGAACCATTGGTAG     24
           ||||X|||||||||||||||||||
hit  22167 TTTCTGCTTTAGAACCATTGGTAG  22190
hCoV-19/England/CAMB-73220/2020|EPI_ISL_440138|2020-03-22	95.83%	1	0
fwd      1 TTTCGGCTTTAGAACCATTGGTAG     24
           ||||X|||||||||||||||||||
hit  22167 TTTCTGCTTTAGAACCATTGGTAG  22190
hCoV-19/England/CAMB-72D4E/2020|EPI_ISL_440062|2020-03-21	95.83%	1	0
fwd      1 TTTCGGCTTTAGAACCATTGGTAG     24
           ||||X|||||||||||||||||||
hit  22167 TTTCTGCTTTAGAACCATTGGTAG  22190
hCoV-19/England/CAMB-1B2CF9/2020|EPI_ISL_456720|2020-05-20	95.83%	1	0
fwd      1 TTTCGGCTTTAGAACCATTGGTAG     24
           ||||||X|||||||||||||||||
hit  22221 TTTCGGTTTTAGAACCATTGGTAG  22244
hCoV-19/England/CAMB-1B17DB/2020|EPI_ISL_452980|2020-05-13	95.83%	1	0
fwd      1 TTTCGGCTTTAGAACCATTGGTAG     24
           ||||X|||||||||||||||||||
hit  22221 TTTCTGCTTTAGAACCATTGGTAG  22244
hCoV-19/England/BRIS-125BA9/2020|EPI_ISL_443826|2020-03-30	95.83%	1	1
fwd      1 TTTCGGCTTTAGAACCATTGGTAG     24
           ||||||||||||||||||||X|||
hit  22164 TTTCGGCTTTAGAACCATTGATAG  22187
hCoV-19/England/BRIS-1220DA/2020|EPI_ISL_440031|2020-03-21	95.83%	1	1
fwd      1 TTTCGGCTTTAGAACCATTGGTAG     24
           ||||||||||||||||||||X|||
hit  22164 TTTCGGCTTTAGAACCATTGATAG  22187
hCoV-19/England/20200086504/2020|EPI_ISL_465646|2020-05-09	95.83%	1	0
fwd      1 TTTCGGCTTTAGAACCATTGGTAG     24
           |||X||||||||||||||||||||
hit  22222 TTTGGGCTTTAGAACCATTGGTAG  22245
hCoV-19/England/20188035704/2020|EPI_ISL_465506|2020-04-30	95.83%	1	0
fwd      1 TTTCGGCTTTAGAACCATTGGTAG     24
           ||||X|||||||||||||||||||
hit  22221 TTTCTGCTTTAGAACCATTGGTAG  22244
hCoV-19/England/20156040904/2020|EPI_ISL_466309|2020-04-08	95.83%	1	0
fwd      1 TTTCGGCTTTAGAACCATTGGTAG     24
           ||||X|||||||||||||||||||
hit  22221 TTTCTGCTTTAGAACCATTGGTAG  22244
hCoV-19/England/20144071104/2020|EPI_ISL_423558|2020-03-31	95.83%	1	1
fwd      1 TTTCGGCTTTAGAACCATTGGTAG     24
           |||||||||||||||||||||||X
hit  22221 TTTCGGCTTTAGAACCATTGGTAA  22244
hCoV-19/England/20144004904/2020|EPI_ISL_423489|2020-03-31	95.83%	1	0
fwd      1 TTTCGGCTTTAGAACCATTGGTAG     24
           ||X|||||||||||||||||||||
hit  22221 TTCCGGCTTTAGAACCATTGGTAG  22244
hCoV-19/England/201360119/2020|EPI_ISL_423214|2020-03-25	95.83%	1	0
fwd      1 TTTCGGCTTTAGAACCATTGGTAG     24
           ||||X|||||||||||||||||||
hit  22221 TTTCTGCTTTAGAACCATTGGTAG  22244
hCoV-19/England/20132048802/2020|EPI_ISL_420498|2020-03-22	95.83%	1	0
fwd      1 TTTCGGCTTTAGAACCATTGGTAG     24
           ||||||X|||||||||||||||||
hit  22221 TTTCGGTTTTAGAACCATTGGTAG  22244
hCoV-19/England/201061453/2020|EPI_ISL_464411|2020-02-27	95.83%	1	0
fwd      1 TTTCGGCTTTAGAACCATTGGTAG     24
           ||||X|||||||||||||||||||
hit  22221 TTTCTGCTTTAGAACCATTGGTAG  22244
hCoV-19/Canada/QC_AQ1/2020|EPI_ISL_463927|2020-04-02	95.83%	1	0
fwd      1 TTTCGGCTTTAGAACCATTGGTAG     24
           |||||||||||X||||||||||||
hit  22212 TTTCGGCTTTACAACCATTGGTAG  22235
hCoV-19/Australia/VIC854/2020|EPI_ISL_427114|2020-04-04	95.83%	1	0
fwd      1 TTTCGGCTTTAGAACCATTGGTAG     24
           ||||X|||||||||||||||||||
hit  22221 TTTCAGCTTTAGAACCATTGGTAG  22244
hCoV-19/Australia/VIC560/2020|EPI_ISL_426821|2020-03-25	95.83%	1	0
fwd      1 TTTCGGCTTTAGAACCATTGGTAG     24
           ||||X|||||||||||||||||||
hit  22221 TTTCTGCTTTAGAACCATTGGTAG  22244
hCoV-19/Australia/VIC376/2020|EPI_ISL_426683|2020-03-22	95.83%	1	0
fwd      1 TTTCGGCTTTAGAACCATTGGTAG     24
           |||X||||||||||||||||||||
hit  22214 TTTTGGCTTTAGAACCATTGGTAG  22237
hCoV-19/Australia/VIC167/2020|EPI_ISL_419864|2020-03-18	95.83%	1	0
fwd      1 TTTCGGCTTTAGAACCATTGGTAG     24
           |||X||||||||||||||||||||
hit  22183 TTTTGGCTTTAGAACCATTGGTAG  22206
hCoV-19/Australia/VIC153/2020|EPI_ISL_419850|2020-03-17	95.83%	1	0
fwd      1 TTTCGGCTTTAGAACCATTGGTAG     24
           |||X||||||||||||||||||||
hit  22220 TTTTGGCTTTAGAACCATTGGTAG  22243
hCoV-19/Australia/VIC147/2020|EPI_ISL_419844|2020-03-17	95.83%	1	0
fwd      1 TTTCGGCTTTAGAACCATTGGTAG     24
           |||X||||||||||||||||||||
hit  22212 TTTTGGCTTTAGAACCATTGGTAG  22235
hCoV-19/Lebanon/S3_760/2020|EPI_ISL_450510|2020-03-04	91.67%	2	1
fwd      1 TTTCGGCTTTAGAACCATTGGTAG     24
           |||||||||||||||X||||X|||
hit  22219 TTTCGGCTTTAGAACTATTGTTAG  22242
hCoV-19/India/S1/2020|EPI_ISL_437536|2020-03-19	87.50%	3	0
fwd      1 TTTCGGCTTTAGAACCATTGGTAG     24
           |||||X|||||||X|X||||||||
hit  22221 TTTCGACTTTAGATCGATTGGTAG  22244

--> 45711 of 45801 covered (99.80%)
--> 90 of 45801 missed (0.20%) with at least 1 mismatch (90 fwd)
--> 11 of 45801 missed (0.02%) with at least 1 mismatch in 3' region (11 fwd)
--> 0 of 45801 missed (0.00%) with at least 2 mismatches in 3' region (0 fwd)
