# Supplementary material for: An engineered CRISPR-Cas12a variant and DNA-RNA hybrid guides enable robust and rapid COVID-19 testing
Source: Nat Commun. 2021 Mar 19;12:1739. doi: 10.1038/s41467-021-21996-6 (PMC7979722; doi:10.1038/s41467-021-21996-6)
Supplement: Supplementary file 7 — Supplementary Data 3 [file 41467_2021_21996_MOESM7_ESM.xlsx]

## Sheet: Cost of VaNGuard test
Reagent	Approximate Price (S$)	Number of Reactions	Price per reaction (S$)
			Plate reader	Dipstick
Proteinase K	145.8	333	0.44	0.44
RT-LAMP mastermix	1489	500	2.98	2.98
gRNAs (S2+4DNA)	300	42426	<0.01	<0.01
gRNAs (S6+4DNA)	300	141297	<0.01	<0.01
Cleavage assay buffer	49	666	0.07	0.07
enAsCas12a	450	600	0.75	0.75
CoV2 (S) LAMP primer (F3)	5	1200	<0.01	<0.01
CoV2 (S) LAMP primer (B3)	5	1200	<0.01	<0.01
CoV2 (S) LAMP primer (FIP)	10	125	0.08	0.08
CoV2 (S) LAMP primer (BIP)	10	125	0.08	0.08
CoV2 (S) LAMP primer (tPM-3F)	10	125	0.08	0.08
CoV2 (S) LAMP primer (tPM-3B)	10	125	0.08	0.08
CoV2 (S) LAMP primer (LF)	5	300	0.02	0.02
CoV2 (S) LAMP primer (LB)	5	300	0.02	0.02
CoV2 (S) LAMP primer (swarmF)	5	150	0.04	0.04
CoV2 (S) LAMP primer (swarmR)	5	150	0.04	0.04
ACTB LAMP primer (F3)	3.8	2400	<0.01	-
ACTB LAMP primer (B3)	3.6	2400	<0.01	-
ACTB LAMP primer (FIP)	7.6	250	0.03	-
ACTB LAMP primer (BIP)	7.4	250	0.03	-
ACTB LAMP primer (LF)	3.4	600	<0.01	-
ACTB LAMP primer (LB)	3.4	600	<0.01	-
Guanidine hydrochloride	83.9	400000	<0.01	<0.01
High-fidelity polymerase	467	3333	0.14	0.14
FITC-quencher reporter	315	2000	0.16	-
Cy5-quencer repoerter	288	3000	0.1	-
96-well plate	8	96	0.08	-
FITC-biotin reporter	200	5555	-	0.04
Dipstick	490	100	-	4.9
TOTAL			5.21	9.76
