# Supplementary material for: An engineered CRISPR-Cas12a variant and DNA-RNA hybrid guides enable robust and rapid COVID-19 testing
Source: Nat Commun. 2021 Mar 19;12:1739. doi: 10.1038/s41467-021-21996-6 (PMC7979722; doi:10.1038/s41467-021-21996-6)
Supplement: Supplementary file 8 — Supplementary Data 4 [file 41467_2021_21996_MOESM8_ESM.xlsx]

## Sheet: Oligo Seq
gRNA	PAM	Spacer (5’ – 3’)	IDT oligo sequence (5’ – 3’)	Comments
PCR for sgRNA synthesis
			Top strand
AsCas12a-Top			TAATACGACTCACTATAGGtAATTTCTACTCTTGTAGAT
LbCas12a-Top			TAATACGACTCACTATAGGtAATTTCTACTAAGTGTAGAT
			Bottom strand, 20-nt spacer
As-O1	TTTG	TGCACCACTCACTGTCTTTT	AAAAGACAGTGAGTGGTGCAATCTACAAGAGTAGAAATTaCCTATAGTGAGTC
As-O2	TTTA	CAACCATCTGTAGGTCCCAA	TTGGGACCTACAGATGGTTGATCTACAAGAGTAGAAATTaCCTATAGTGAGTC
As-S1	TTTA	CTTGCTTTACATAGAAGTTA	TAACTTCTATGTAAAGCAAGATCTACAAGAGTAGAAATTaCCTATAGTGAGTC
As-S2	TTTG	ACTCCTGGTGATTCTTCTTC	GAAGAAGAATCACCAGGAGTATCTACAAGAGTAGAAATTaCCTATAGTGAGTC
As-S3	TTTA	GAGTCCAACCAACAGAATCT	AGATTCTGTTGGTTGGACTCATCTACAAGAGTAGAAATTaCCTATAGTGAGTC
As-S4	TTTC	AAACTTTACTTGCTTTACAT	ATGTAAAGCAAGTAAAGTTTATCTACAAGAGTAGAAATTaCCTATAGTGAGTC
As-S5	TTTA	CATAGAAGTTATTTGACTCC	GGAGTCAAATAACTTCTATGATCTACAAGAGTAGAAATTaCCTATAGTGAGTC
As-S6	TTTG	AAACCTAGTGATGTTAATAC	GTATTAACATCACTAGGTTTATCTACAAGAGTAGAAATTaCCTATAGTGAGTC
As-S7	TTTG	CCAATAGGTATTAACATCAC	GTGATGTTAATACCTATTGGATCTACAAGAGTAGAAATTaCCTATAGTGAGTC
As-S8	TTTA	GAACCATTGGTAGATTTGCC	GGCAAATCTACCAATGGTTCATCTACAAGAGTAGAAATTaCCTATAGTGAGTC
As-S9	TTTC	GGCTTTAGAACCATTGGTAG	CTACCAATGGTTCTAAAGCCATCTACAAGAGTAGAAATTaCCTATAGTGAGTC
As-S10	TTTA	ATAGAAAAGTCCTAGGTTGA	TCAACCTAGGACTTTTCTATATCTACAAGAGTAGAAATTaCCTATAGTGAGTC
As-S11	TTTC	TGAGAGAGGGTCAAGTGCAC	GTGCACTTGACCCTCTCTCAATCTACAAGAGTAGAAATTaCCTATAGTGAGTC
As-S12	TTTG	TTTCTGAGAGAGGGTCAAGT	ACTTGACCCTCTCTCAGAAAATCTACAAGAGTAGAAATTaCCTATAGTGAGTC
As-S13	TTTC	AACGTACACTTTGTTTCTGA	TCAGAAACAAAGTGTACGTTATCTACAAGAGTAGAAATTaCCTATAGTGAGTC
As-S14	TTTC	TACAGTGAAGGATTTCAACG	CGTTGAAATCCTTCACTGTAATCTACAAGAGTAGAAATTaCCTATAGTGAGTC
As-S15	TTTA	GTGCGTGATCTCCCTCAGGG	CCCTGAGGGAGATCACGCACATCTACAAGAGTAGAAATTaCCTATAGTGAGTC
As-N1	TTTC	AAAGATCAAGTCATTTTGCT	AGCAAAATGACTTGATCTTTATCTACAAGAGTAGAAATTaCCTATAGTGAGTC
As-N-Mam	TTTG	CCCCCAGCGCTTCAGCGTTC	GAACGCTGAAGCGCTGGGGGATCTACAAGAGTAGAAATTaCCTATAGTGAGTCGT
Lb-O1	TTTG	TGCACCACTCACTGTCTTTT	AAAAGACAGTGAGTGGTGCAATCTACACTTAGTAGAAATTaCCTATAGTGAG
Lb-O2	TTTA	CAACCATCTGTAGGTCCCAA	TTGGGACCTACAGATGGTTGATCTACACTTAGTAGAAATTaCCTATAGTGAG
Lb-S1	TTTA	CTTGCTTTACATAGAAGTTA	TAACTTCTATGTAAAGCAAGATCTACACTTAGTAGAAATTaCCTATAGTGAG
Lb-S2	TTTG	ACTCCTGGTGATTCTTCTTC	GAAGAAGAATCACCAGGAGTATCTACACTTAGTAGAAATTaCCTATAGTGAG
Lb-S3	TTTA	GAGTCCAACCAACAGAATCT	AGATTCTGTTGGTTGGACTCATCTACACTTAGTAGAAATTaCCTATAGTGAG
Lb-N1	TTTC	AAAGATCAAGTCATTTTGCT	AGCAAAATGACTTGATCTTTATCTACACTTAGTAGAAATTaCCTATAGTGAG
Lb-N-Mam	TTTG	CCCCCAGCGCTTCAGCGTTC	GAACGCTGAAGCGCTGGGGGATCTACACTTAGTAGAAATTaCCTATAGTGAGTCG
			Bottom strand, 18-nt spacer
18-As-S2		ACTCCTGGTGATTCTTCT	AGAAGAATCACCAGGAGTATCTACAAGAGTAGAAATTaCCTATAGTGAGTCG
18-Lb-S2		ACTCCTGGTGATTCTTCT	AGAAGAATCACCAGGAGTATCTACACTTAGTAGAAATTaCCTATAGTGAGTC
18-As-N-Mam		CCCCCAGCGCTTCAGCGT	ACGCTGAAGCGCTGGGGGATCTACAAGAGTAGAAATTaCCTATAGTGAGT
18-Lb-N-Mam		CCCCCAGCGCTTCAGCGT	ACGCTGAAGCGCTGGGGGATCTACACTTAGTAGAAATTaCCTATAGTGAG
			Bottom strand, 19-nt spacer
19-As-S2		ACTCCTGGTGATTCTTCTT	AAGAAGAATCACCAGGAGTATCTACAAGAGTAGAAATTaCCTATAGTGAG
19-Lb-S2		ACTCCTGGTGATTCTTCTT	AAGAAGAATCACCAGGAGTATCTACACTTAGTAGAAATTaCCTATAGTGA
19-As-N-Mam		CCCCCAGCGCTTCAGCGTT	AACGCTGAAGCGCTGGGGGATCTACAAGAGTAGAAATTaCCTATAGTGAGTCGT
19-Lb-N-Mam		CCCCCAGCGCTTCAGCGTT	AACGCTGAAGCGCTGGGGGATCTACACTTAGTAGAAATTaCCTATAGTGAGTCG
			Bottom strand, N-Mam gRNA mismatches
As-N-MamMM1		ACCCCAGCGCTTCAGCGTTC	GAACGCTGAAGCGCTGGGGTATCTACAAGAGTAGAAATTaCCTATAGTGA
As-N-MamMM2		CCACCAGCGCTTCAGCGTTC	GAACGCTGAAGCGCTGGTGGATCTACAAGAGTAGAAATTaCCTATAGTGA
As-N-MamMM3		CCCCAAGCGCTTCAGCGTTC	GAACGCTGAAGCGCTTGGGGATCTACAAGAGTAGAAATTaCCTATAGTGA
As-N-MamMM4		CCCCCATCGCTTCAGCGTTC	GAACGCTGAAGCGATGGGGGATCTACAAGAGTAGAAATTaCCTATAGTGA
As-N-MamMM5		CCCCCAGCTCTTCAGCGTTC	GAACGCTGAAGAGCTGGGGGATCTACAAGAGTAGAAATTaCCTATAGTGA
As-N-MamMM6		CCCCCAGCGCGTCAGCGTTC	GAACGCTGACGCGCTGGGGGATCTACAAGAGTAGAAATTaCCTATAGTGA
As-N-MamMM7		CCCCCAGCGCTTAAGCGTTC	GAACGCTTAAGCGCTGGGGGATCTACAAGAGTAGAAATTaCCTATAGTGA
As-N-MamMM8		CCCCCAGCGCTTCATCGTTC	GAACGATGAAGCGCTGGGGGATCTACAAGAGTAGAAATTaCCTATAGTGA
As-N-MamMM9		CCCCCAGCGCTTCAGCATTC	GAATGCTGAAGCGCTGGGGGATCTACAAGAGTAGAAATTaCCTATAGTGA
As-N-MamMM10		CCCCCAGCGCTTCAGCGTGC	GCACGCTGAAGCGCTGGGGGATCTACAAGAGTAGAAATTACCTATAGTGAGTCGT
Lb-N-MamMM1		ACCCCAGCGCTTCAGCGTTC	GAACGCTGAAGCGCTGGGGTATCTACACTTAGTAGAAATTaCCTATAGTG
Lb-N-MamMM2		CCACCAGCGCTTCAGCGTTC	GAACGCTGAAGCGCTGGTGGATCTACACTTAGTAGAAATTaCCTATAGTG
Lb-N-MamMM3		CCCCAAGCGCTTCAGCGTTC	GAACGCTGAAGCGCTTGGGGATCTACACTTAGTAGAAATTaCCTATAGTG
Lb-N-MamMM4		CCCCCATCGCTTCAGCGTTC	GAACGCTGAAGCGATGGGGGATCTACACTTAGTAGAAATTaCCTATAGTG
Lb-N-MamMM5		CCCCCAGCTCTTCAGCGTTC	GAACGCTGAAGAGCTGGGGGATCTACACTTAGTAGAAATTaCCTATAGTG
Lb-N-MamMM6		CCCCCAGCGCGTCAGCGTTC	GAACGCTGACGCGCTGGGGGATCTACACTTAGTAGAAATTaCCTATAGTG
Lb-N-MamMM7		CCCCCAGCGCTTAAGCGTTC	GAACGCTTAAGCGCTGGGGGATCTACACTTAGTAGAAATTaCCTATAGTG
Lb-N-MamMM8		CCCCCAGCGCTTCATCGTTC	GAACGATGAAGCGCTGGGGGATCTACACTTAGTAGAAATTaCCTATAGTG
Lb-N-MamMM9		CCCCCAGCGCTTCAGCATTC	GAATGCTGAAGCGCTGGGGGATCTACACTTAGTAGAAATTaCCTATAGTG
Lb-N-MamMM10		CCCCCAGCGCTTCAGCGTGC	GCACGCTGAAGCGCTGGGGGATCTACACTTAGTAGAAATTACCTATAGTGAGTCG
			Bottom strand, S-2 gRNA mismatches
As-S2-MM1		CCTCCTGGTGATTCTTCTTC	GAAGAAGAATCACCAGGAGGATCTACAAGAGTAGAAATTACCTATAGTGAGTCGT
As-S2-MM2		ACGCCTGGTGATTCTTCTTC	GAAGAAGAATCACCAGGCGTATCTACAAGAGTAGAAATTACCTATAGTGAGTCGT
As-S2-MM3		ACTCATGGTGATTCTTCTTC	GAAGAAGAATCACCATGAGTATCTACAAGAGTAGAAATTACCTATAGTGAGTCGT
As-S2-MM4		ACTCCTTGTGATTCTTCTTC	GAAGAAGAATCACAAGGAGTATCTACAAGAGTAGAAATTACCTATAGTGAGTCGT
As-S2-MM5		ACTCCTGGGGATTCTTCTTC	GAAGAAGAATCCCCAGGAGTATCTACAAGAGTAGAAATTACCTATAGTGAGTCGT
As-S2-MM6		ACTCCTGGTGCTTCTTCTTC	GAAGAAGAAGCACCAGGAGTATCTACAAGAGTAGAAATTACCTATAGTGAGTCGT
As-S2-MM7		ACTCCTGGTGATGCTTCTTC	GAAGAAGCATCACCAGGAGTATCTACAAGAGTAGAAATTACCTATAGTGAGTCGT
As-S2-MM8		ACTCCTGGTGATTCGTCTTC	GAAGACGAATCACCAGGAGTATCTACAAGAGTAGAAATTACCTATAGTGAGTCGT
As-S2-MM9		ACTCCTGGTGATTCTTATTC	GAATAAGAATCACCAGGAGTATCTACAAGAGTAGAAATTACCTATAGTGAGTCGT
As-S2-MM10		ACTCCTGGTGATTCTTCTGC	GCAGAAGAATCACCAGGAGTATCTACAAGAGTAGAAATTACCTATAGTGAGTCGT
Lb-S2-MM1		CCTCCTGGTGATTCTTCTTC	GAAGAAGAATCACCAGGAGGATCTACACTTAGTAGAAATTACCTATAGTGAGTCG
Lb-S2-MM2		ACGCCTGGTGATTCTTCTTC	GAAGAAGAATCACCAGGCGTATCTACACTTAGTAGAAATTACCTATAGTGAGTCG
Lb-S2-MM3		ACTCATGGTGATTCTTCTTC	GAAGAAGAATCACCATGAGTATCTACACTTAGTAGAAATTACCTATAGTGAGTCG
Lb-S2-MM4		ACTCCTTGTGATTCTTCTTC	GAAGAAGAATCACAAGGAGTATCTACACTTAGTAGAAATTACCTATAGTGAGTCG
Lb-S2-MM5		ACTCCTGGGGATTCTTCTTC	GAAGAAGAATCCCCAGGAGTATCTACACTTAGTAGAAATTACCTATAGTGAGTCG
Lb-S2-MM6		ACTCCTGGTGCTTCTTCTTC	GAAGAAGAAGCACCAGGAGTATCTACACTTAGTAGAAATTACCTATAGTGAGTCG
Lb-S2-MM7		ACTCCTGGTGATGCTTCTTC	GAAGAAGCATCACCAGGAGTATCTACACTTAGTAGAAATTACCTATAGTGAGTCG
Lb-S2-MM8		ACTCCTGGTGATTCGTCTTC	GAAGACGAATCACCAGGAGTATCTACACTTAGTAGAAATTACCTATAGTGAGTCG
Lb-S2-MM9		ACTCCTGGTGATTCTTATTC	GAATAAGAATCACCAGGAGTATCTACACTTAGTAGAAATTACCTATAGTGAGTCG
Lb-S2-MM10		ACTCCTGGTGATTCTTCTGC	GCAGAAGAATCACCAGGAGTATCTACACTTAGTAGAAATTACCTATAGTGAGTCG
			Bottom strand, S-3 gRNA mismatches
Lb-S3-MM1		TAGTCCAACCAACAGAATCT	AGATTCTGTTGGTTGGACTAATCTACACTTAGTAGAAATTaCCTATAGTG
Lb-S3-MM2		GATTCCAACCAACAGAATCT	AGATTCTGTTGGTTGGAATCATCTACACTTAGTAGAAATTaCCTATAGTG
Lb-S3-MM3		GAGTACAACCAACAGAATCT	AGATTCTGTTGGTTGTACTCATCTACACTTAGTAGAAATTaCCTATAGTG
Lb-S3-MM4		GAGTCCCACCAACAGAATCT	AGATTCTGTTGGTGGGACTCATCTACACTTAGTAGAAATTaCCTATAGTG
Lb-S3-MM5		GAGTCCAAACAACAGAATCT	AGATTCTGTTGTTTGGACTCATCTACACTTAGTAGAAATTaCCTATAGTG
Lb-S3-MM6		GAGTCCAACCCACAGAATCT	AGATTCTGTGGGTTGGACTCATCTACACTTAGTAGAAATTaCCTATAGTG
Lb-S3-MM7		GAGTCCAACCAAAAGAATCT	AGATTCTTTTGGTTGGACTCATCTACACTTAGTAGAAATTaCCTATAGTG
Lb-S3-MM8		GAGTCCAACCAACATAATCT	AGATTATGTTGGTTGGACTCATCTACACTTAGTAGAAATTaCCTATAGTG
Lb-S3-MM9		GAGTCCAACCAACAGACTCT	AGAGTCTGTTGGTTGGACTCATCTACACTTAGTAGAAATTaCCTATAGTG
Lb-S3-MM10		GAGTCCAACCAACAGAATAT	ATATTCTGTTGGTTGGACTCATCTACACTTAGTAGAAATTaCCTATAGTG
PCR for dsDNA substrate synthesis
SARS2-O-F			GCTTTGGGCTAAGCGCAA	Forward
SARS2-S-F			AAACAGGGTAATTTCAAAAATCT	Forward
SARS2-N-F			CTTCTAAGAAGCCTCGGC	Forward
SARS-O-F			GCTTTGGGCTAAGCGTAA	Forward
SARS-S-F			AAGTCAGGTAATTTTAAACACTTAC	Forward
SARS-N-F			CATCTAAAAAGCCTCGCCA	Forward
MERS-O-F			ACTCTATGCTAAGCGTGC	Forward
MERS-S-F			AATTCCTATACTTCTTTTGCCACTT	Forward
MERS-N-F			CTAAAAATAAGATGCGCCACAAG	Forward
SARS2-O-R			CAATGAATTCATCCATAGCTAATTCTAAGA	Reverse
SARS2-S-R			TGGCGTTAAAAACTTCACCA	Reverse
SARS2-N-R			GTTGAGTCAGCACTGCTCAT	Reverse
SARS-O-R			GTATGAATTCATCCATAGCGAG	Reverse
SARS-S-R			GGGAATTTAGTAGCATTAAAAACC	Reverse
SARS-N-R			GTTGAATCAGCAGAAGCTCC	Reverse
MERS-O-R			TAATGAAAACATCACTATCAAAAGAT	Reverse
MERS-S-R			GGAGGTGTGCCAGACAGA	Reverse
MERS-N-R			ATTGGACCAGGCTGAACAC	Reverse
PCR for RNA substrate synthesis
T7-SARS2-O-F			TAATACGACTCACTATAGGGCTTTGGGCTAAGCGCAA	Forward
T7-SARS2-S-F			TAATACGACTCACTATAGGAAACAGGGTAATTTCAAAAATCT	Forward
T7-SARS2-N-F			TAATACGACTCACTATAGGCTTCTAAGAAGCCTCGGC	Forward
RT-LAMP
N-Mam F3			AACACAAGCTTTCGGCAG	Sequence obtained from https://mammoth.bio/2020/02/15/white-paper-a-protocol-for-rapid-detection-of-sars-cov-2-using-crispr-sars-cov-2-detectr/
N-Mam B3			GAAATTTGGATCTTTGTCATCC
N-Mam FIP			TGCGGCCAATGTTTGTAATCAGCCAAGGAAATTTTGGGGAC
N-Mam BIP			CGCATTGGCATGGAAGTCACTTTGATGGCACCTGTGTAG
N-Mam LF			TTCCTTGTCTGATTAGTTC
N-Mam LB			ACCTTCGGGAACGTGGTT
S2 F3			TTAATTTAGTGCGTGATCTCC
S2 B3			AGCATCTGTAATGGTTCCAT
S2 FIP (SetA)			GCAAGTAAAGTTTGAAACCTAGCTCAGGGTTTTTCGGCT	Not selected
S2 FIP (SetB)			AAGCAAGTAAAGTTTGAAACCTACTCAGGGTTTTTCGGCT	Not selected
S2 FIP (SetC)			TGTAAAGCAAGTAAAGTTTGAAACCCTCAGGGTTTTTCGGCT	Selected
S2 BIP			TGGACAGCTGGTGCTAATAGAAAAGTCCTAGGTTGAAG
S2 LF			GGCAAATCTACCAATGGTTCTAA
S2 LB			GCAGCTTATTATGTGGGTTAT
S2 Swarm F1c			TGTAAAGCAAGTAAAGTTTGAAACC
S2 Swarm B1c			TGGACAGCTGGTGCT
S2 StemF_in			AGAAGTTATTTGACTCCTGGTG
S2 StemB_in			CCTGAAGAAGAATCACCAGG
S2 StemF_out			CACCAGGAGTCAAATAACTTCT
S2 StemB_out			ACTCCTGGTGATTCTTCTTCA
Reporter
Custom ssDNA FQ reporter (FAM)			/56-FAM/TTATT/3IABKFQ/
Custom ssDNA biotin reporter (FAM)			/56-FAM/TTATTATT/3Bio/
Custom ssDNA FQ reporter (Cy5)			/5Cy5/rUrUrUrUrU/3IAbRQSp/
Custom ssDNA FQ reporter (HEX)			/5HEX/rUrUrUrUrU/3IABkFQ/

## Sheet: gBlock
SARS-CoV-2	gBlock Seq (5'-3')	Comments
ORF1AB	GCTTTGGGCTAAGCGCAACATTAAACCAGTACCAGAGGTGAAAATACTCAATAATTTGGGTGTGGACATTGCTGCTAATACTGTGATCTGGGACTACAAAAGAGATGCTCCAGCACATATATCTACTATTGGTGTTTGTTCTATGACTGACATAGCCAAGAAACCAACTGAAACGATTTGTGCACCACTCACTGTCTTTTTTGATGGTAGAGTTGATGGTCAAGTAGACTTATTTAGAAATGCCCGTAATGGTGTTCTTATTACAGAAGGTAGTGTTAAAGGTTTACAACCATCTGTAGGTCCCAAACAAGCTAGTCTTAATGGAGTCACATTAATTGGAGAAGCCGTAAAAACACAGTTCAATTATTATAAGAAAGTTGATGGTGTTGTCCAACAATT…
S	GCATCGAGGGAAACAGGGTAATTTCAAAAATCTTAGGGAATTTGTGTTTAAGAATATTGATGGTTATTTTAAAATATATTCTAAGCACACGCCTATTAATTTAGTGCGTGATCTCCCTCAGGGTTTTTCGGCTTTAGAACCATTGGTAGATTTGCCAATAGGTATTAACATCACTAGGTTTCAAACTTTACTTGCTTTACATAGAAGTTATTTGACTCCTGGTGATTCTTCTTCAGGTTGGACAGCTGGTGCTGCAGCTTATTATGTGGGTTATCTTCAACCTAGGACTTTTCTATTAAAATATAATGAAAATGGAACCATTACAGATGCTGTAGACTGTGCACTTGACCCTCTCTCAGAAACAAAGTGTACGTTGAAATCCTTCACTGTAGAAAAAGG…	*Additional bases to hit GC threshold for IDT order. Not included in PCR template.
N	CTTCTAAGAAGCCTCGGCAAAAACGTACTGCCACTAAAGCATACAATGTAACACAAGCTTTCGGCAGACGTGGTCCAGAACAAACCCAAGGAAATTTTGGGGACCAGGAACTAATCAGACAAGGAACTGATTACAAACATTGGCCGCAAATTGCACAATTTGCCCCCAGCGCTTCAGCGTTCTTCGGAATGTCGCGCATTGGCATGGAAGTCACACCTTCGGGAACGTGGTTGACCTACACAGGTGCCATCAAATTGGATGACAAAGATCCAAATTTCAAAGATCAAGTCATTTTGCTGAATAAGCATATTGACGCATACAAAACATTCCCACCAACAGAGCCTAAAAAGGACAAAAAGAAGAAGGCTGATGAAACTCAAGCCTTACCGCAGAGACAGA…
SARS-CoV
ORF1AB	GCTTTGGGCTAAGCGTAACATTAAACCAGTGCCAGAGATTAAGATACTCAATAATTTGGGTGTTGATATCGCTGCTAATACTGTAATCTGGGACTACAAAAGAGAAGCCCCAGCACATGTATCTACAATAGGTGTCTGCACAATGACTGACATTGCCAAGAAACCTACTGAGAGTGCTTGTTCTTCACTTACTGTCTTGTTTGATGGTAGAGTGGAAGGACAGGTAGACCTTTTTAGAAACGCCCGTAATGGTGTTTTAATAACAGAAGGTTCAGTCAAAGGTCTAACACCTTCAAAGGGACCAGCACAAGCTAGCGTCAATGGAGTCACATTAATTGGAGAATCAGTAAAAACACAGTTTAACTACTTTAAGAAAGTAGACGGCATTATTCAACAGTT…
S	AAGTCAGGTAATTTTAAACACTTACGAGAGTTTGTGTTTAAAAATAAAGATGGGTTTCTCTATGTTTATAAGGGCTATCAACCTATAGATGTAGTTCGTGATCTACCTTCTGGTTTTAACACTTTGAAACCTATTTTTAAGTTGCCTCTTGGTATTAACATTACAAATTTTAGAGCCATTCTTACAGCCTTTTCACCTGCTCAAGACATTTGGGGCACGTCAGCTGCAGCCTATTTTGTTGGCTATTTAAAGCCAACTACATTTATGCTCAAGTATGATGAAAATGGTACAATCACAGATGCTGTTGATTGTTCTCAAAATCCACTTGCTGAACTCAAATGCTCTGTTAAGAGCTTTGAGATTGACAAAGGAATTTACCAGACCTCTAATTTCAGGGTT…
N	CATCTAAAAAGCCTCGCCAAAAACGTACTGCCACAAAACAGTACAACGTCACTCAAGCATTTGGGAGACGTGGTCCAGAACAAACCCAAGGAAATTTCGGGGACCAAGACCTAATCAGACAAGGAACTGATTACAAACATTGGCCGCAAATTGCACAATTTGCTCCAAGTGCCTCTGCATTCTTTGGAATGTCACGCATTGGCATGGAAGTCACACCTTCGGGAACATGGCTGACTTATCATGGAGCCATTAAATTGGATGACAAAGATCCACAATTCAAAGACAACGTCATACTGCTGAACAAGCACATTGACGCATACAAAACATTCCCACCAACAGAGCCTAAAAAGGACAAAAAGAAAAAGACTGATGAAGCTCAGCCTTTGCCGCAGAGACAAA…
MERS-CoV
ORF1AB	ACTCTATGCTAAGCGTGCTGTACGCTCGCATCCCGATTTCAAATTGCTACACAATTTACAAGCAGACATTTGCTACAAGTTCGTCCTTTGGGATTATGAACGTAGCAATATTTATGGTACTGCTACTATTGGTGTATGTAAGTACACTGATATTGATGTTAATTCAGCTTTGAATATATGTTTTGACATACGCGATAATTGTTCATTGGAGAAGTTCATGTCTACTCCCAATGCCATCTTTATTTCTGATAGAAAAATCAAGAAATACCCTTGTATGGTAGGTCCTGATTATGCTTACTTCAATGGTGCTATCATCCGTGATAGTGATGTTGTTAAACAACCAGTGAAGTTCTACTTGTATAAGAAAGTCAATAATGAGTTTATTGATCCTACTGAGTG…
S	AATTCCTATACTTCTTTTGCCACTTATCACACTCCTGCAACAGATTGTTCTGATGGCAATTACAATCGTAATGCCAGTCTGAACTCTTTTAAGGAGTATTTTAATTTACGTAACTGCACCTTTATGTACACTTATAACATTACCGAAGATGAGATTTTAGAGTGGTTTGGCATTACACAAACTGCTCAAGGTGTTCACCTCTTCTCATCTCGGTATGTTGATTTGTACGGCGGCAATATGTTTCAATTTGCCACCTTGCCTGTTTATGATACTATTAAGTATTATTCTATCATTCCTCACAGTATTCGTTCTATCCAAAGTGATAGAAAAGCTTGGGCTGCCTTCTACGTATATAAACTTCAACCGTTAACTTTCCTGTTGGATTTTTCTGTTGATGGT…
N	CTAAAAATAAGATGCGCCACAAGCGCACTTCCACCAAAAGTTTCAACATGGTGCAAGCTTTTGGTCTTCGCGGACCAGGAGACCTCCAGGGAAACTTTGGTGATCTTCAATTGAATAAACTCGGCACTGAGGACCCACGTTGGCCCCAAATTGCTGAGCTTGCTCCTACAGCCAGTGCTTTTATGGGTATGTCGCAATTTAAACTTACCCATCAGAACAATGATGATCATGGCAACCCTGTGTACTTCCTTCGGTACAGTGGAGCCATTAAACTTGACCCAAAGAATCCCAACTACAATAAGTGGTTGGAGCTTCTTGAGCAAAATATTGATGCCTACAAAACCTTCCCTAAGAAGGAAAAGAAACAAAAGGCACCAAAAGAAGAATCAACAGACCAAA…

## Sheet: N-Mam, S2, S3 MM
	N-Mam			S-2			S-3
PM	CCCCCAGCGCTTCAGCGTTC		PM	ACTCCTGGTGATTCTTCTTC		PM	GAGTCCAACCAACAGAATCT
MM1	ACCCCAGCGCTTCAGCGTTC		MM1	CCTCCTGGTGATTCTTCTTC		MM1	TAGTCCAACCAACAGAATCT
MM2	CCACCAGCGCTTCAGCGTTC		MM2	ACGCCTGGTGATTCTTCTTC		MM2	GATTCCAACCAACAGAATCT
MM3	CCCCAAGCGCTTCAGCGTTC		MM3	ACTCATGGTGATTCTTCTTC		MM3	GAGTACAACCAACAGAATCT
MM4	CCCCCATCGCTTCAGCGTTC		MM4	ACTCCTTGTGATTCTTCTTC		MM4	GAGTCCCACCAACAGAATCT
MM5	CCCCCAGCTCTTCAGCGTTC		MM5	ACTCCTGGGGATTCTTCTTC		MM5	GAGTCCAAACAACAGAATCT
MM6	CCCCCAGCGCGTCAGCGTTC		MM6	ACTCCTGGTGCTTCTTCTTC		MM6	GAGTCCAACCCACAGAATCT
MM7	CCCCCAGCGCTTAAGCGTTC		MM7	ACTCCTGGTGATGCTTCTTC		MM7	GAGTCCAACCAAAAGAATCT
MM8	CCCCCAGCGCTTCATCGTTC		MM8	ACTCCTGGTGATTCGTCTTC		MM8	GAGTCCAACCAACATAATCT
MM9	CCCCCAGCGCTTCAGCATTC		MM9	ACTCCTGGTGATTCTTATTC		MM9	GAGTCCAACCAACAGACTCT
MM10	CCCCCAGCGCTTCAGCGTGC		MM10	ACTCCTGGTGATTCTTCTGC		MM10	GAGTCCAACCAACAGAATAT

## Sheet: LAMP Primers 
S2-FIP-22	TGTAAAGCAAGTAAAGTTTGAAACCCTCAGGGTTTTTCGGCT
S2-FIP-22-MM1	TGTAAAGCAAGTAAAGTTTGAAACCCTCAGGGTTTTTCGGCG
S2-FIP-22-MM2	TGTAAAGCAAGTAAAGTTTGAAACCCTCAGGGTTTTTCGGAT
S2-FIP-22-MM3	TGTAAAGCAAGTAAAGTTTGAAACCCTCAGGGTTTTTCGTCT
S2-FIP-22-1nt	TGTAAAGCAAGTAAAGTTTGAAACCCTCAGGGTTTTTCGGC
S2-FIP-22-MML1	GGTAAAGCAAGTAAAGTTTGAAACCCTCAGGGTTTTTCGGCT
S2-FIP-22-MML2	TTTAAAGCAAGTAAAGTTTGAAACCCTCAGGGTTTTTCGGCT
S2-FIP-22-MML3	TGGAAAGCAAGTAAAGTTTGAAACCCTCAGGGTTTTTCGGCT
S2-FIP-22-L1nt	GTAAAGCAAGTAAAGTTTGAAACCCTCAGGGTTTTTCGGCT
S2-BIP-22	TGGACAGCTGGTGCTAATAGAAAAGTCCTAGGTTGAAG
S2-BIP-22-MM1	TGGACAGCTGGTGCTAATAGAAAAGTCCTAGGTTGAAT
S2-BIP-22-MM2	TGGACAGCTGGTGCTAATAGAAAAGTCCTAGGTTGACG
S2-BIP-22-MM3	TGGACAGCTGGTGCTAATAGAAAAGTCCTAGGTTGCAG
S2-BIP-22-1nt	TGGACAGCTGGTGCTAATAGAAAAGTCCTAGGTTGAA
S2-BIP-22-MML1	GGGACAGCTGGTGCTAATAGAAAAGTCCTAGGTTGAAG
S2-BIP-22-MML2	TTGACAGCTGGTGCTAATAGAAAAGTCCTAGGTTGAAG
S2-BIP-22-MML3	TGTACAGCTGGTGCTAATAGAAAAGTCCTAGGTTGAAG
S2-F3-22	TTAATTTAGTGCGTGATCTCC
S2-F3-22-MM1	TTAATTTAGTGCGTGATCTCA
S2-F3-22-MM2	TTAATTTAGTGCGTGATCTAC
S2-F3-22-MM3	TTAATTTAGTGCGTGATCGCC
S2-B3-22	AGCATCTGTAATGGTTCCAT
S2-B3-22-MM1	AGCATCTGTAATGGTTCCAG
S2-B3-22-MM2	AGCATCTGTAATGGTTCCCT
S2-B3-22-MM3	AGCATCTGTAATGGTTCAAT

## Sheet: Internal controls
	POP7 (RNaseP) published				ACTB published				GAPDH published
	F3	TTG ATG AGC TGG AGC CA			F3	AGT ACC CCA TCG AGC ACG			LF	CGC CCC ACT TGA TTT TGG AG
	B3	CAC CCT CAA TGC AGA GTC			B3	AGC CTG GAT AGC AAC GTA CA			LB	AGG CTG GGG CTC ATT TGC
	FIP	GTG TGA CCC TGA AGA CTC GGT TTT AGC CAC TGA CTC GGA TC			FIP	GAG CCA CAC GCA GCT CAT TGT ATC ACC AAC TGG GAC GAC A			F3	AGA ACG GGA AGC TTG TCA TC
	BIP	CCT CCG TGA TAT GGC TCT TCG TTT TTT TCT TAC ATG GCT CTG GTC			BIP	CTG AAC CCC AAG GCC AAC CGG CTG GGG TGT TGA AGG TC			B3	CGA ACA TGG GGG CAT CAG
	LF	ATG TGG ATG GCT GAG TTG TT			LF	TGT GGT GCC AGA TTT TCT CCA			FIP	GAC GTA CTC AGC GCC AGC ATA TCT TCC AGG AGC GAG ATC C
	LB	CAT GCT GAG TAC TGG ACC TC			LB	CGA GAA GAT GAC CCA GAT CAT GT			BIP	GCG TCT TCA CCA CCA TGG AGA CAG AGG GGG CAG AGA TGA
POP7 (RNaseP) new				ACTB new				GAPDH new
set1	F3	GGT GGC TGC CAA TAC CTC		set1	F3	GCG CGG CTA CAG CTT CA		set1	F3	ACC CCC ATA GGC GAG ATC
	B3	ACT CAG CAT GCG AAG AGC			B3	GGA AGA GTG CCT CAG GGC			B3	TGA TGA CCC TTT TGG CTC C
	FIP	GTT GCG GAT CCG AGT CAG TGG CCG TGG AGC TTG TTG ATG A			FIP	AAG TCC AGG GCG ACG TAG CAC CGG CCG AGC GGG AAA T			FIP	CTC CAT GGT GGT GAA GAC GCC CAA AAT CAA GTG GGG CGA TG
	BIP	AAC TCA GCC ATC CAC ATC CGA GTC ACG GAG GGG ATA AGT GG			BIP	GAG ATG GCC ACG GCT GCT TCC ATT GCC AAT GGT GAT GAC CT			BIP	CGG GAG GGG AAG CTG ACT CAA CAG CAG AGA AGC AGA CAG T
	LF	TCC CGT GTG TCG GTC T			LF	GCT TCT CCT TAA TGT CAC GCA			LF	TCC ACG ACG TAC TCA GCG C
	LB	TCT TCA GGG TCA CAC CCA AGT AA			LB	CCT GGA GAA GAG CTA CGA G			LB	CCC TGC AAA GGC AGG AC
set2	F3	TCA GGG TCA CAC CCA AGT		set2	F3	GGC ATC CAC GAA ACT ACC TT		set2	F3	CTG AGA ACG GGA AGC TTG TC
	B3	CGC ATA CAC ACA CTC AGG AA			B3	GCC GAT CCA CAC GGA GTA C			B3	ATG GGG GCA TCA GCA GAG
	FIP	ACA TGG CTC TGG TCC GAG GTC CTC CAC TTA TCC CCT CCG TG			FIP	TGC CGC CAG ACA GCA CTG TGT GAA GTG TGA CGT GGA CAT C			FIP	GTA CTC AGC GCC AGC ATC GCC ATC ACC ATC TTC CAG GAG C
	BIP	CTG TTC CCT GGA AGC CCA AAG GTA ACT GGG CCC ACC AAG AG			BIP	TTG CCG ACA GGA TGC AGA AGG GCG CTC AGG AGG AGC AAT			BIP	TGG AGT CCA CTG GCG TCT TCA TGA TGA CCC TTT TGG CTC C
	LF	AGC ATG CGA AGA GCC ATA T			LF	GGC GTA CAG GTC TTT GCG			LF	CAC TTG ATT TTG GAG GGA TCT C
	LB	GCA TTG AGG GTG GGG GTA ATT G			LB	CCT GGC ACC CAG CAC AAT			LB	GGA GAA GGC TGG GGC TCA T
				set3	F3	TGA AGT GTG ACG TGG ACA TC		set3	F3	TCA TCT CTG CCC CCT CTG
					B3	ACA GCG AGG CCA GGA C			B3	TCT TCT GGG TGG CAG TGA
					FIP	CGG CAA TGC CAG GGT ACA TGG TCG CAA AGA CCT GTA CGC CA			FIP	GTG CAG GAG GCA TTG CTG ATG ACT GAT GCC CCC ATG TTC G
					BIP	ATG CAG AAG GAG ATC ACT GCC CAG TAC TTG CGC TCA GGA GG			BIP	CCA ACT GCT TAG CAC CCC TGG TGG CAT GGA CTG TGG TCA
					LF	CGC CAG ACA GCA CTG TG			LF	GTT GTC ATA CTT CTC ATG GTT CAC
					LB	GGC ACC CAG CAC AAT GAA G			LB	CAT CCA TGA CAA CTT TGG TAT CG
