# Supplementary material for: An engineered CRISPR-Cas12a variant and DNA-RNA hybrid guides enable robust and rapid COVID-19 testing
Source: Nat Commun. 2021 Mar 19;12:1739. doi: 10.1038/s41467-021-21996-6 (PMC7979722; doi:10.1038/s41467-021-21996-6)
Supplement: Supplementary file 9 — Source Data [file 41467_2021_21996_MOESM9_ESM.xlsx]

## Sheet: Fig. 1c
O1 gRNA
Enzyme	AsCas12a				enAsCas12a				enRR				enRVR				LbCas12a
Template	COVID-19	SARS	MERS	NTC	COVID-19	SARS	MERS	NTC	COVID-19	SARS	MERS	NTC	COVID-19	SARS	MERS	NTC	COVID-19	SARS	MERS	NTC
Rep1	1.96051	0.918065	0.929911	0.882527	4.67917	1.02468	0.953603	0.959526	2.64166	0.977295	1.01283	1.46298	3.62488	0.971372	1.23791	1.40375	5.3307	0.935834	0.811451	1.36229
Rep2	3.58065	1.14055	1.10599	1.13364	4.98387	1.23041	1.14747	1.12673	1.32028	1.1682	1.10599	1.1682	4.03687	1.08525	1.09217	1.09908	5.20507	1.02995	1.09217	1.07143
Rep3	3.35092	1.08028	1.08716	1.05963	3.79817	1.09404	1.08028	1.05275	2.86927	1.13532	1.03899	1.1422	3.84633	1.08716	1.05963	1.07339	3.65367	1.03211	1.05275	1.04587
Average	2.96403	1.0463	1.04102	1.02527	4.48707	1.11638	1.06045	1.04634	2.27707	1.09361	1.0526	1.2578	3.83602	1.04793	1.1299	1.19207	4.72981	0.999299	0.985456	1.15986
SEM	0.50612	0.0664356	0.0558195	0.0744989	0.355505	0.060432	0.0568345	0.0483736	0.482886	0.0589251	0.0277404	0.102867	0.119043	0.0382815	0.0548131	0.106098	0.539293	0.0317387	0.0877435	0.101482
O2 gRNA
Enzyme	AsCas12a				enAsCas12a				enRR				enRVR				LbCas12a
Template	COVID-19	SARS	MERS	NTC	COVID-19	SARS	MERS	NTC	COVID-19	SARS	MERS	NTC	COVID-19	SARS	MERS	NTC	COVID-19	SARS	MERS	NTC
Rep1	4.89646	1.07902	1.11172	1.13624	15.6703	1.41417	1.03815	1.07084	10.6839	1.55313	1.0218	1.10354	13.2098	1.38965	1.09537	1.06267	9.9564	1.36512	1.03815	1.04632
Rep2	7.83946	1.13712	1.14381	1.15719	10.1137	1.46488	1.22408	1.19732	7.77926	1.3913	1.12375	1.15719	11.6522	1.2709	1.09699	1.13712	9.8796	1.08361	1.04348	1.03679
Rep3	6.56455	1.07659	1.05033	1.05689	6.28228	0.846827	1.11597	1.15536	6.74836	1.19475	1.08315	1.11597	7.26039	1.03063	1.0372	1.08315	6.52516	1.00438	0.991247	1.0372
Average	6.43349	1.09758	1.10195	1.11677	10.6888	1.24196	1.12607	1.14118	8.40385	1.37973	1.07623	1.12557	10.7075	1.23039	1.07652	1.09432	8.78706	1.15104	1.02429	1.0401
SEM	0.852096	0.0197861	0.0274247	0.0305455	2.7253	0.198108	0.053911	0.037194	1.17824	0.103619	0.0296323	0.016213	1.78122	0.105598	0.0196655	0.0222059	1.13116	0.109459	0.0165933	0.00311135
S1 gRNA
Enzyme	AsCas12a				enAsCas12a				enRR				enRVR				LbCas12a
Template	COVID-19	SARS	MERS	NTC	COVID-19	SARS	MERS	NTC	COVID-19	SARS	MERS	NTC	COVID-19	SARS	MERS	NTC	COVID-19	SARS	MERS	NTC
Rep1	2.20465	1.11628	1.22093	1.2	2.95116	1.83488	1.18605	1.3814	2.39302	1.45814	1.10233	1.39535	2.7907	1.10233	0.990698	1.17907	13.7514	0.85814	0.94186	1.12326
Rep2	1.53163	1.27192	1.03885	1.05216	3.02997	1.29856	1.27192	1.27858	1.63152	1.58491	1.27192	1.0455	1.91787	1.32519	1.15205	1.20533	10.9279	1.05216	1.02553	1.02553
Rep3	2.4638	1.42534	1.22172	1.16063	6.92986	2.08371	1.58145	1.45928	2.81674	2.06335	1.49321	1.26923	4.96833	1.64932	1.30317	1.35747	17.6063	1.09276	1.03846	1.05204
Rep4	2.36419	1.8126	1.49628	1.63357	6.37611	1.56882	1.36219	1.29355	1.62826	1.21571	1.11912	1.12195	2.53933	1.34521	1.13362	1.20651	9.71471	1.07418	1.08197	1.14813
Average	2.14107	1.40653	1.24445	1.26159	4.82177	1.69649	1.3504	1.3532	2.11739	1.58053	1.24664	1.20801	3.05406	1.35551	1.14489	1.23709	13.0001	1.01931	1.02195	1.08724
SEM	0.210039	0.149334	0.0943238	0.12787	1.0634	0.169249	0.0849967	0.0420056	0.294447	0.178234	0.0906117	0.077813	0.663931	0.112343	0.0639044	0.0406209	1.75285	0.0543609	0.0292999	0.0289433
S2 gRNA
Enzyme	AsCas12a				enAsCas12a				enRR				enRVR				LbCas12a
Template	COVID-19	SARS	MERS	NTC	COVID-19	SARS	MERS	NTC	COVID-19	SARS	MERS	NTC	COVID-19	SARS	MERS	NTC	COVID-19	SARS	MERS	NTC
Rep1	18.0749	1.37309	1.42302	1.09847	20.0305	1.681	1.28155	1.07351	12.1831	1.78918	1.39806	1.1068	20.1054	1.34813	1.21498	1.08183	9.48682	1.14008	1.33981	0.981969
Rep2	11.8611	1.08333	1.11806	1.13194	13.1319	1.01389	1.3125	1.22917	7.81944	1.13194	1.15278	1.09028	10.9236	1.11806	1.1875	1.10417	14.0417	1	0.979167	1.19444
Rep3	11.9281	1.13072	1.18301	1.17647	17.9412	1.37908	1.38562	1.37908	9.00654	1.19608	1.24837	1.22876	15.1569	1.26144	1.22222	1.20915	14.5033	0.986928	0.941176	1.05229
Average	13.9547	1.19572	1.24136	1.13563	17.0345	1.35799	1.32656	1.22725	9.66969	1.3724	1.2664	1.14194	15.3953	1.24254	1.20823	1.13172	12.6773	1.04234	1.08672	1.07623
SEM	2.06019	0.0897376	0.0927459	0.0225909	2.04239	0.192867	0.0308531	0.0882174	1.30258	0.209211	0.0713783	0.0436682	2.65324	0.0670848	0.0105757	0.0392504	1.60077	0.0490185	0.127019	0.0624939
S3 gRNA
Enzyme	AsCas12a				enAsCas12a				enRR				enRVR				LbCas12a
Template	COVID-19	SARS	MERS	NTC	COVID-19	SARS	MERS	NTC	COVID-19	SARS	MERS	NTC	COVID-19	SARS	MERS	NTC	COVID-19	SARS	MERS	NTC
Rep1	6	1.37419	1.8129	1.16129	5.86452	2.62581	2.26452	1.66452	4.90968	2.11613	2.15484	1.65161	4.3871	1.52903	1.71613	1.44516	26.4129	0.980645	1.12903	0.909677
Rep2	4.99452	1.47864	1.48521	1.32092	5.19168	2.39211	1.66922	1.56407	5.05367	2.38554	2.03067	1.57722	5.25739	1.62322	1.71522	1.41292	17.4217	1.00548	0.998905	0.972618
Rep3	5.4	1.29032	1.69032	1.36774	6.52258	2.03871	2.23871	1.70968	5.78065	2.47742	1.97419	1.42581	4.87097	1.45806	1.90968	1.2129	18	0.929032	1.01935	0.987097
Average	5.46484	1.38105	1.66281	1.28332	5.85959	2.35221	2.05748	1.64609	5.248	2.32636	2.05323	1.55155	4.83849	1.53677	1.78034	1.357	20.6115	0.971718	1.0491	0.956464
SEM	0.292061	0.0544712	0.0955906	0.0624928	0.384207	0.170651	0.194273	0.0430299	0.269548	0.108412	0.0533544	0.0664365	0.251757	0.0478331	0.0646674	0.0726451	2.90549	0.0225144	0.0404011	0.0237637
N1 gRNA
Enzyme	AsCas12a				enAsCas12a				enRR				enRVR				LbCas12a
Template	COVID-19	SARS	MERS	NTC	COVID-19	SARS	MERS	NTC	COVID-19	SARS	MERS	NTC	COVID-19	SARS	MERS	NTC	COVID-19	SARS	MERS	NTC
Rep1	7.78212	5.15642	3.7933	3.83799	11.1732	6.13408	6.02793	4.07821	8.68715	5.19553	4.87151	4.06704	8.38547	5.93855	5.23464	3.32402	14.7151	0.98324	0.938547	0.955307
Rep2	7.24915	4.7372	4.31399	3.24915	12.8328	6.47782	6.73038	3.21502	10.2184	6.13652	5.62457	3.44027	11.5631	4.33196	5.49488	2.63481	17.5563	1.06485	1.22867	1.22184
Rep3	5.1131	4.91071	4.97024	2.96429	11.2798	6.54167	6.46429	4.32738	7.69643	5.72024	5.7381	4.22619	10.1548	5.70238	5.375	3.64881	15.4048	1.08333	1.02976	0.970238
Rep4	3.64349	3.4143	3.59647	3.28501	7.5573	5.01861	5.48874	3.66699	5.99412	3.70813	4.30754	3.12047	4.60725	4.46621	3.53183	3.25563	11.0245	1.26347	1.33986	1.26934
Rep5	3.41278	2.94475	2.76923	2.3922	6.85807	4.65439	4.38787	3.50379	4.37486	3.66631	3.53629	2.85374	4.42037	3.26977	2.73023	2.69772	11.0834	1.33911	1.37161	1.37161
Rep6	4.86	3.882	4.38	3.948	9.012	6.102	5.736	4.782	7.44	5.964	5.478	4.704	7.824	6.978	5.646	4.644	13.008	1.428	1.452	1.392
Average	5.34344	4.17423	3.97054	3.27944	9.78551	5.82143	5.80587	3.9289	7.40183	5.06512	4.926	3.73529	7.82583	5.11448	4.66876	3.3675	13.7987	1.19367	1.22674	1.19672
SEM	0.741236	0.365083	0.310886	0.234266	0.958772	0.323139	0.3393	0.235783	0.83302	0.454612	0.354446	0.290495	1.17843	0.545679	0.500233	0.300468	1.05251	0.071644	0.082943	0.0783585
N-Mam gRNA
Enzyme	AsCas12a				enAsCas12a				enRR				enRVR				LbCas12a
Template	COVID-19	SARS	MERS	NTC	COVID-19	SARS	MERS	NTC	COVID-19	SARS	MERS	NTC	COVID-19	SARS	MERS	NTC	COVID-19	SARS	MERS	NTC
Rep1	9.71841	1.01083	1.03249	1.08303	10.556	0.981949	1.06859	1.14079	8.98195	1.04693	1.02527	1.09747	9.58123	0.960289	1.05415	1.14079	9.97112	1.12635	1.09747	1.09025
Rep2	10.3967	1.06888	1.09026	1.12589	12.5558	1.12589	1.07601	1.1829	13.7031	1.11876	1.07601	1.19002	10.8812	1.12589	1.019	1.14727	9.25653	1.05463	1.00475	1.16152
Rep3	9.35913	1.07376	1.09553	1.09553	16.1137	1.11004	1.09553	1.07376	8.38694	1.10278	1.08827	1.06651	9.43168	1.07376	1.11729	1.08827	9.05441	1.08827	1.052	1.05925
Average	9.82474	1.05116	1.07276	1.10148	13.0751	1.07263	1.08004	1.13248	10.3573	1.08949	1.06318	1.118	9.96471	1.05331	1.06348	1.12544	9.42735	1.08975	1.05141	1.10367
SEM	0.304195	0.020213	0.0201915	0.0127256	1.62525	0.0455684	0.0080324	0.031778	1.68168	0.021775	0.0192841	0.0371045	0.460289	0.0488861	0.0287546	0.0186805	0.278072	0.0207176	0.0267683	0.0302759

## Sheet: Fig. 1e
	AsCas12a	enAsCas12a	enRR	enRVR	LbCas12a
PM	0.730818	1	0.774924	0.74241	0.697909
MM1	0.187508	0.617977	0.121985	0.271698	0.103855
MM2	0.162101	0.623432	0.109773	0.272087	0.112298
MM3	0.168199	0.330389	0.0754551	0.120521	0.0242859
MM4	0.122776	0.136922	0.122237	0.0948163	0.0151649
MM5	0.203767	0.47817	0.125351	0.376815	0.02156
MM6	0.22268	0.622637	0.194756	0.412324	0.0230076
MM7	0.0812718	0.24489	0.0495231	0.113074	0.0107364
MM8	0.0333488	0.0511562	0.0408606	0.0341818	0.0200436
MM9	0.553762	0.532821	0.421318	0.498634	0.0105504
MM10	0.00636448	0.00948601	0.00805642	0.0115331	0.0436191

## Sheet: Fig. 1g
	AsCas12a	enAsCas12a	enRR	enRVR	LbCas12a
PM	0.751129	1	0.62324	0.940141	0.845603
MM1	0.657404	0.755439	0.71968	0.719753	0.605961
MM2	0.364552	0.50437	0.450685	0.465502	0.372843
MM3	0.518124	0.587093	0.552044	0.591519	0.35498
MM4	0.314218	0.380585	0.352783	0.338196	0.317764
MM5	0.138724	0.2366	0.196993	0.211414	0.111229
MM6	0.538469	0.683662	0.597102	0.647903	0.412336
MM7	0.471447	0.650699	0.529885	0.558947	0.31003
MM8	0.273452	0.382972	0.365891	0.339848	0.25075
MM9	0.451503	0.698982	0.514091	0.574738	0.326423
MM10	0.0671336	0.120025	0.0926072	0.0876612	0.147191

## Sheet: Fig. 2a
Enzyme	AsCas12a				enAsCas12a				enRR				enRVR				LbCas12a
Template	COVID-19	SARS	MERS	NTC	COVID-19	SARS	MERS	NTC	COVID-19	SARS	MERS	NTC	COVID-19	SARS	MERS	NTC	COVID-19	SARS	MERS	NTC
Rep1	33.8701	1.32691	1.39904	1.52877	37.9047	1.75836	1.76778	1.86494	32.4826	1.63051	1.63966	1.81622	36.0508	1.53362	1.45745	1.61436	32.8261	1.49298	1.42972	1.56511
Rep2	23.7339	1.6618	1.6995	1.77987	45.6503	2.19926	2.36965	2.40531	38.8327	1.9637	1.99468	2.00023	45.9797	2.20657	2.2016	2.10165	42.2393	2.04203	2.20014	2.22469
Rep3	30.2127	1.81304	1.63402	1.77792	37.5545	1.82047	1.70569	1.82389	31.0987	1.98378	1.95637	2.08543	35.8648	1.86015	1.80391	1.92839	30.0283	1.88642	1.7962	1.8473
Average	29.2722	1.60058	1.57752	1.69552	40.3698	1.92603	1.94771	2.03138	34.138	1.85933	1.86357	1.9673	39.2984	1.86678	1.82098	1.88147	35.0312	1.80714	1.80869	1.87903
SEM	2.96361	0.143633	0.091219	0.0833766	2.64216	0.137789	0.211733	0.187339	2.38111	0.114557	0.1125	0.0794381	3.34105	0.194293	0.214988	0.142611	3.69343	0.163379	0.222487	0.191065

## Sheet: Fig. 2b
	AsCas12a	enAsCas12a	enRR	enRVR	LbCas12a
PM	0.655046	0.912168	0.767782	0.887344	0.788476
MM1	0.458054	0.932742	0.512762	0.586465	0.357028
MM2	0.388274	0.79104	0.476997	0.49572	0.408474
MM3	0.392548	0.705524	0.437773	0.473319	0.238146
MM4	0.304144	0.337442	0.341739	0.343266	0.271874
MM5	0.251912	0.539005	0.25999	0.486292	0.18939
MM6	0.461192	1	0.789712	0.999877	0.712044
MM7	0.503917	0.96213	0.513566	0.90149	0.185913
MM8	0.354046	0.698299	0.568645	0.605687	0.231336
MM9	0.49866	0.853184	0.563016	0.792207	0.32656
MM10	0.110126	0.19541	0.119974	0.17518	0.233558

## Sheet: Fig. 2c
S4 gRNA
Template	COVID-19	SARS	MERS	NTC
Rep1	22.7967	14.582	16.5879	15.9704
Rep2	24.6864	9.79598	11.1614	11.8535
Rep3	31	10.1795	9.14103	9.5641
Rep4	41.9595	11.7568	8.63514	6.17568
Rep5	34.0769	9.21795	8.55128	7.0641
Average	30.9039	11.1064	10.8154	10.1255
SEM	3.44011	0.965544	1.51864	1.76688
S5 gRNA
Template	COVID-19	SARS	MERS	NTC
Rep1	29.1132	2.41908	2.25132	2.42105
Rep2	19.1165	2.57943	2.68576	2.13097
Rep3	33.8205	5.08974	2.89744	1.75641
Rep4	34.3378	7.78378	5.06757	2.66216
Rep5	34.5385	8.30769	5.35897	2.65385
Average	30.1853	5.23594	3.65221	2.32489
SEM	2.94174	1.24379	0.647399	0.172044
S6 gRNA
Template	COVID-19	SARS	MERS	NTC
Rep1	41.6779	2.44868	2.38289	2.1136
Rep2	40.5887	2.13421	2.193	2.26864
Rep3	36.7692	1.91026	1.71795	1.67949
Rep4	39.0946	2.58108	2.35135	2.27027
Rep5	40.0769	2.46154	2.17949	2.0641
Average	39.6415	2.30715	2.16494	2.07922
SEM	0.830138	0.123761	0.118965	0.108069
S7 gRNA
Template	COVID-19	SARS	MERS	NTC
Rep1	36.425	2.18575	2.10768	2.12478
Rep2	41.4722	1.97666	1.95807	1.96304
Rep3	39.5513	3.58974	1.61538	1.4359
Rep4	41.1892	4.27027	2.33784	1.82432
Rep5	34.4744	5.19231	2.20513	1.67949
Average	38.6224	3.44295	2.04482	1.80551
SEM	1.37127	0.612243	0.123986	0.118237
S8 gRNA
Template	COVID-19	SARS	MERS	NTC
Rep1	29.0153	12.936	14.6767	15.091
Rep2	22.7179	13.7179	12.4744	11.9359
Rep3	32.7237	7.51316	5.63158	4.57895
Rep4	37.5875	11.3625	8.8	7.05
Rep5	34.7297	8.10811	7.93243	7.60811
Rep6	32.8077	8.03846	7.35897	6.52564
Average	31.597	10.2794	9.479	8.79826
SEM	2.11296	1.11718	1.3921	1.60087
S9 gRNA
Template	COVID-19	SARS	MERS	NTC
Rep1	31.475	1.45	1.3625	1.3
Rep2	39.6842	1.47368	1.46053	1.43421
Rep3	31.6622	1.35135	1.21622	1.18919
Rep4	32.5769	1.30769	1.23077	1.21795
Average	33.8496	1.39568	1.3175	1.28534
SEM	1.95972	0.0395202	0.0579239	0.0548968
S10 gRNA
Template	COVID-19	SARS	MERS	NTC
Rep1	16.0169	4.19978	4.30219	4.55022
Rep2	17.3073	4.57143	4.41301	4.7748
Rep3	14.7875	2.5125	1.875	1.8375
Rep4	19.3158	3.75	2.5	2.85526
Rep5	19.7973	3.71622	3	3.2027
Rep6	20.4744	3.41026	3.17949	3.26923
Average	17.9499	3.69336	3.21162	3.41495
SEM	0.927391	0.289008	0.407081	0.447434
S11 gRNA
Template	COVID-19	SARS	MERS	NTC
Rep1	22.2375	2.4	1.8125	1.475
Rep2	31.9079	3	1.98684	1.92105
Rep3	31.8875	3.55	2.4125	2.075
Rep4	25.6757	2.90541	2.2973	2.06757
Rep5	25.7821	2.42308	2.37179	2.15385
Average	27.4981	2.8557	2.17619	1.93849
SEM	1.90595	0.212152	0.117663	0.12182
S12 gRNA
Template	COVID-19	SARS	MERS	NTC
Rep1	7.74035	2.13728	2.16118	2.32171
Rep2	8.0523	1.99114	2.22823	2.12492
Rep3	12.325	1.5125	1.25	1.3375
Rep4	17.1316	1.46053	1.35526	1.5
Rep5	15.473	1.48649	1.35135	1.35135
Rep6	14.3846	1.46154	1.26923	1.28205
Average	12.5178	1.67491	1.60254	1.65292
SEM	1.59485	0.124787	0.188254	0.18452
S13 gRNA
Template	COVID-19	SARS	MERS	NTC
Rep1	30.4011	3.22917	3.34035	3.91886
Rep2	32.7834	3.56948	3.51783	3.60687
Rep3	31.35	1.7	1.45	1.4625
Rep4	37.0658	2.14474	1.47368	1.44737
Rep5	42.0405	1.91892	1.78378	1.37838
Rep6	34.7436	2.12821	1.60256	1.53846
Average	34.7307	2.44842	2.1947	2.22541
SEM	1.75929	0.310999	0.394001	0.488295
S14 gRNA
Template	COVID-19	SARS	MERS	NTC
Rep1	18.825	1.4	1.275	1.35
Rep2	37.3026	1.55263	1.46053	1.44737
Rep3	32.425	1.5125	1.3125	1.2875
Rep4	25.1081	1.2973	1.10811	1.16216
Rep5	23.3462	1.15385	1.11538	1.08974
Average	27.4014	1.38326	1.2543	1.26735
SEM	3.30552	0.0726946	0.0659601	0.0641296
S15 gRNA
Template	COVID-19	SARS	MERS	NTC
Rep1	38.7847	3.30214	3.05749	3.24379
Rep2	35.8077	2.9359	2.71795	2.70513
Rep3	33.3375	2.475	2.9375	2.35
Rep4	32.5263	5.14474	4.60526	4.86842
Rep5	43.8875	3.525	2.2125	1.8125
Rep6	39.2297	4.28378	3.86486	3.75676
Rep7	36.7051	3.98718	4	4.07692
Average	37.1827	3.66482	3.34222	3.25907
SEM	1.46627	0.33719	0.316678	0.400376

## Sheet: Fig. 2d
S2 PM + S6 PM
Template	COVID-19	SARS	MERS	NTC
Rep1	31.6696	2.18505	2.22907	2.12279
Rep2	39.31	2.29778	2.54414	2.42031
Rep3	35.6415	1.77593	1.89177	1.82976
Rep4	28.8761	2.19176	2.05098	1.92668
Average	33.8743	2.11263	2.17899	2.07488
SEM	2.2824	0.115165	0.139859	0.130278
S2 MM10 + S6 PM
Template	COVID-19	SARS	MERS	NTC
Rep1	26.6743	1.83905	1.74188	1.8395
Rep2	33.2249	1.55613	1.49325	1.55527
Rep3	33.756	1.47599	1.54942	1.59722
Rep4	25.6772	1.59284	1.53796	1.50651
Average	29.8331	1.616	1.58063	1.62462
SEM	2.12411	0.0782481	0.0551012	0.0739857
S2 PM + S6 PM + Glycine
Template	COVID-19	SARS	MERS	NTC
Rep1	31.3421	1.9743	1.93074	2.04569
Rep2	38.3289	1.61426	1.65705	1.71172
Rep3	38.2802	1.74105	1.4663	1.68377
Average	35.9837	1.77654	1.6847	1.81373
SEM	2.32088	0.105439	0.134782	0.116262

## Sheet: Fig. 2e
S2 PM + S6 PM
LAMP input (cp/rxn)	Rep1	Rep2	Rep3	Rep4	Rep5	Rep6	Rep7	AVE	SEM
2E6	17.1881	22.6371	17.7949	18.851	18.9791	25.8789		20.2215	1.37057
2E5	13.9805	15.5323	19.5737	14.5397	14.341	18.3068	14.5302	15.8292	0.834244
2E4	6.34301	14.0277	16.7348	12.4429	12.638	14.68	10.554	12.4886	1.26054
2E3	6.42334	11.9195	14.2358	12.3771	10.4097	8.21106	11.4753	10.7217	0.999627
2E2	12.5206	2.83146	10.0196	9.0241	8.16739	2.36979	6.67858	7.37308	1.40577
2E1	1.32537	5.33111	1.6242	8.36535	1.66702	1.4272	1.5716	3.04455	1.03734
2	1.18779	1.24862	12.6159	1.36783	4.64614	1.42876	1.29752	3.39894	1.60686
NTC	1.41194	1.51997	1.24708	1.09713	1.08351	1.19623	1.26428	1.26002	0.0602758
S2 MM10 + S6 PM
LAMP input (cp/rxn)	Rep1	Rep2	Rep3	Rep4	Rep5	Rep6	Rep7	AVE	SEM
2E6	23.327	23.4597	14.6031	16.7495	15.8985	20.1035		19.0235	1.56889
2E5	10.4231	16.9635	11.5532	12.8519	12.5459	13.6998	17.4208	13.6369	0.998394
2E4	5.0964	13.3242	10.8378	11.2341	11.5401	12.6547	13.4153	11.1575	1.08041
2E3	5.50093	13.5391	9.48649	9.44403	9.54471	6.82437	13.3215	9.66588	1.13266
2E2	9.68665	2.89588	6.55985	6.49948	7.42767	1.71843	6.59201	5.91142	1.02882
2E1	1.14131	5.84773	1.2985	6.538	1.25604	1.33648	1.3531	2.68159	0.910103
2	1.10333	1.2538	8.54898	1.16628	3.62479	1.33163	1.38669	2.63079	1.04224
NTC	1.15398	1.24309	1.07312	1.03604	1.11935	1.15018	1.29908	1.15355	0.0347286

## Sheet: Fig. 3c
	F3			B3			FIP (3')			BIP (3')			FIP (5')			BIP (5')
PM	MM	MM2	MM3	MM	MM2	MM3	MM	MM2	MM3	MM	MM2	MM3	MM	MM2	MM3	MM	MM2	MM3	NTC
12.6218	12.958	13.3317	13.4751	12.7389	12.8499	11.9776	19.2886	15.1028	12.1211	16.2571	11.6774	11.4022	18.4157	18.549	14.0537	13.6728	12.4314	12.6947	38.6
11.2916	11.0009	14.1807	15.0812	13.3639	13.4968	13.9282	22.8777	18.0183	14.1283	19.2581	13.3048	14.1336	21.4425	17.4755	14.4786	13.0289	15.1793	13.311	40
14.6496	13.0806	14.3714	15.002	14.0261	13.5006	14.0802	21.0161	20.2596	15.1482	16.8398	15.8154	12.4076	16.0164	16.9099	14.6966	13.1196	12.9012	14.2218	32.9737
15.1483							25.8744	16.8222	12.5177	19.8579	14.2248	12.3238	16.7936	17.3718	15.3403	13.9693	14.4758	13.4997	28.7043

## Sheet: Fig. 3d
		FIP (3')						BIP (3')
Q5 -	Q5 +	Q5 -	Q5 +	Q5 -	Q5 +	Q5 -	Q5 +	Q5 -	Q5 +	Q5 -	Q5 +	Q5 -	Q5 +	Q5 -
PM	PM	MM1	MM1	MM1 + tPM-3	MM1 + tPM-3	PM + tPM-3	PM + tPM-3	MM1	MM1	MM1 + tPM-3	MM1 + tPM-3	PM + tPM-3	PM + tPM-3	NTC
14.7896	11.9343	28.1933	12.1789	16.7825	11.3657	12.6971	11.2174	16.0017	13.9388	14.7354	15.4363	11.9561	11.6566	25.7468
12.9842	11.9728	20.2927	12.7212	15.2842	11.3411	11.9705	11.7277	17.0364	16.6675	16.4459	13.6858	13.4271	12.948	40
11.7366	13.2943	21.0341	16.0708	15.8523	13.1838	14.5309	13.6619	26.9877	15.3816	16.1844	14.5152	13.3163	13.2974	40
11.7615	11.6333	16.8461	13.6565	17.3959	13.2285	13.402	13.2963	18.8572	16.849	15.6431	14.3776	15.473	14.1136	25.4861
14.3404	13.027	21.1585	18.1161	17.4373	12.4213	13.3455		17.7701	16.6224	15.7036	14.1585	12.6249		40
		28.0782	12.96	18.1073				26.403	17.8139	15.616				25.4445

[truncated: 31 more sheets: Fig. 3e, Fig. 4a, Fig. 4b, Fig. 4c, Fig. 4d, Fig. 4e, Fig. 4f, Fig. 5a, Fig. 5b, Fig. 5c, Fig. 5d, Fig. 6c, Fig. 7b, Fig. 7c, Fig. 7d, Fig. 7f, Fig. 7g, Fig. 7h, Fig. 7i, Fig. 8a …]
